# Supplementary material for: Stable microbial community in compacted bentonite after 5 years of exposure to natural granitic groundwater
Source: mSphere. 2023 Sep 29;8(5):e00048-23. doi: 10.1128/msphere.00048-23 (PMC10597416; doi:10.1128/msphere.00048-23)
Supplement: Table S2 — ENA sample accessions and metadata. [file msphere.00048-23-s0003.xlsx]

## Sheet: filereport_read_run_PRJEB48629_
Table S2. ENA sample accessions and metadata.
run_accession	study_accession	sample_accession	experiment_accession	fastq_ftp	submitted_ftp	sample_alias	Project	Sample type 1	Sample type 2	Location	Module density
ERR7362832	PRJEB48629	SAMEA10800261	ERX6930332	ftp.sra.ebi.ac.uk/vol1/fastq/ERR736/002/ERR7362832/ERR7362832_1.fastq.gz;ftp.sra.ebi.ac.uk/vol1/fastq/ERR736/002/ERR7362832/ERR7362832_2.fastq.gz	ftp.sra.ebi.ac.uk/vol1/run/ERR736/ERR7362832/269_S269_L001_R1_001.fastq.gz;ftp.sra.ebi.ac.uk/vol1/run/ERR736/ERR7362832/269_S269_L001_R2_001.fastq.gz	aerobe_Bentonite_inner_1.25_Y2_EC18	Enrichment culture	Enrichment culture	Enrichment culture	Enrichment culture	NA
ERR7362890	PRJEB48629	SAMEA10800262	ERX6930390	ftp.sra.ebi.ac.uk/vol1/fastq/ERR736/000/ERR7362890/ERR7362890_1.fastq.gz;ftp.sra.ebi.ac.uk/vol1/fastq/ERR736/000/ERR7362890/ERR7362890_2.fastq.gz	ftp.sra.ebi.ac.uk/vol1/run/ERR736/ERR7362890/325_S325_L001_R1_001.fastq.gz;ftp.sra.ebi.ac.uk/vol1/run/ERR736/ERR7362890/325_S325_L001_R2_001.fastq.gz	aerobe_Bentonite_inner_1.25_Y2_EC58	Enrichment culture	Enrichment culture	Enrichment culture	Enrichment culture	NA
ERR7362888	PRJEB48629	SAMEA10800263	ERX6930388	ftp.sra.ebi.ac.uk/vol1/fastq/ERR736/008/ERR7362888/ERR7362888_1.fastq.gz;ftp.sra.ebi.ac.uk/vol1/fastq/ERR736/008/ERR7362888/ERR7362888_2.fastq.gz	ftp.sra.ebi.ac.uk/vol1/run/ERR736/ERR7362888/323_S323_L001_R1_001.fastq.gz;ftp.sra.ebi.ac.uk/vol1/run/ERR736/ERR7362888/323_S323_L001_R2_001.fastq.gz	aerobe_Bentonite_inner_1.25_Y2_EC59	Enrichment culture	Enrichment culture	Enrichment culture	Enrichment culture	NA
ERR7362933	PRJEB48629	SAMEA10800264	ERX6930433	ftp.sra.ebi.ac.uk/vol1/fastq/ERR736/003/ERR7362933/ERR7362933_1.fastq.gz;ftp.sra.ebi.ac.uk/vol1/fastq/ERR736/003/ERR7362933/ERR7362933_2.fastq.gz	ftp.sra.ebi.ac.uk/vol1/run/ERR736/ERR7362933/366_S366_L001_R1_001.fastq.gz;ftp.sra.ebi.ac.uk/vol1/run/ERR736/ERR7362933/366_S366_L001_R2_001.fastq.gz	aerobe_Bentonite_inner_1.25_Y2_EC5a	Enrichment culture	Enrichment culture	Enrichment culture	Enrichment culture	NA
ERR7362908	PRJEB48629	SAMEA10800265	ERX6930408	ftp.sra.ebi.ac.uk/vol1/fastq/ERR736/008/ERR7362908/ERR7362908_1.fastq.gz;ftp.sra.ebi.ac.uk/vol1/fastq/ERR736/008/ERR7362908/ERR7362908_2.fastq.gz	ftp.sra.ebi.ac.uk/vol1/run/ERR736/ERR7362908/343_S343_L001_R1_001.fastq.gz;ftp.sra.ebi.ac.uk/vol1/run/ERR736/ERR7362908/343_S343_L001_R2_001.fastq.gz	aerobe_Bentonite_inner_1.5_Y2_EC1a	Enrichment culture	Enrichment culture	Enrichment culture	Enrichment culture	NA
ERR7362909	PRJEB48629	SAMEA10800266	ERX6930409	ftp.sra.ebi.ac.uk/vol1/fastq/ERR736/009/ERR7362909/ERR7362909_1.fastq.gz;ftp.sra.ebi.ac.uk/vol1/fastq/ERR736/009/ERR7362909/ERR7362909_2.fastq.gz	ftp.sra.ebi.ac.uk/vol1/run/ERR736/ERR7362909/344_S344_L001_R1_001.fastq.gz;ftp.sra.ebi.ac.uk/vol1/run/ERR736/ERR7362909/344_S344_L001_R2_001.fastq.gz	aerobe_Bentonite_inner_1.5_Y2_EC1b	Enrichment culture	Enrichment culture	Enrichment culture	Enrichment culture	NA
ERR7362845	PRJEB48629	SAMEA10800267	ERX6930345	ftp.sra.ebi.ac.uk/vol1/fastq/ERR736/005/ERR7362845/ERR7362845_1.fastq.gz;ftp.sra.ebi.ac.uk/vol1/fastq/ERR736/005/ERR7362845/ERR7362845_2.fastq.gz	ftp.sra.ebi.ac.uk/vol1/run/ERR736/ERR7362845/284_S284_L001_R1_001.fastq.gz;ftp.sra.ebi.ac.uk/vol1/run/ERR736/ERR7362845/284_S284_L001_R2_001.fastq.gz	aerobe_Bentonite_inner_1.5_Y2_EC2	Enrichment culture	Enrichment culture	Enrichment culture	Enrichment culture	NA
ERR7362910	PRJEB48629	SAMEA10800268	ERX6930410	ftp.sra.ebi.ac.uk/vol1/fastq/ERR736/000/ERR7362910/ERR7362910_1.fastq.gz;ftp.sra.ebi.ac.uk/vol1/fastq/ERR736/000/ERR7362910/ERR7362910_2.fastq.gz	ftp.sra.ebi.ac.uk/vol1/run/ERR736/ERR7362910/345_S345_L001_R1_001.fastq.gz;ftp.sra.ebi.ac.uk/vol1/run/ERR736/ERR7362910/345_S345_L001_R2_001.fastq.gz	aerobe_Bentonite_inner_1.5_Y2_EC2a	Enrichment culture	Enrichment culture	Enrichment culture	Enrichment culture	NA
ERR7362823	PRJEB48629	SAMEA10800269	ERX6930323	ftp.sra.ebi.ac.uk/vol1/fastq/ERR736/003/ERR7362823/ERR7362823_1.fastq.gz;ftp.sra.ebi.ac.uk/vol1/fastq/ERR736/003/ERR7362823/ERR7362823_2.fastq.gz	ftp.sra.ebi.ac.uk/vol1/run/ERR736/ERR7362823/260_S260_L001_R1_001.fastq.gz;ftp.sra.ebi.ac.uk/vol1/run/ERR736/ERR7362823/260_S260_L001_R2_001.fastq.gz	aerobe_Bentonite_inner_1.5_Y2_ECC3	Enrichment culture	Enrichment culture	Enrichment culture	Enrichment culture	NA
ERR7362852	PRJEB48629	SAMEA10800270	ERX6930352	ftp.sra.ebi.ac.uk/vol1/fastq/ERR736/002/ERR7362852/ERR7362852_1.fastq.gz;ftp.sra.ebi.ac.uk/vol1/fastq/ERR736/002/ERR7362852/ERR7362852_2.fastq.gz	ftp.sra.ebi.ac.uk/vol1/run/ERR736/ERR7362852/291_S291_L001_R1_001.fastq.gz;ftp.sra.ebi.ac.uk/vol1/run/ERR736/ERR7362852/291_S291_L001_R2_001.fastq.gz	aerobe_Bentonite_outer_1.25_Y2_EC20	Enrichment culture	Enrichment culture	Enrichment culture	Enrichment culture	NA
ERR7362848	PRJEB48629	SAMEA10800271	ERX6930348	ftp.sra.ebi.ac.uk/vol1/fastq/ERR736/008/ERR7362848/ERR7362848_1.fastq.gz;ftp.sra.ebi.ac.uk/vol1/fastq/ERR736/008/ERR7362848/ERR7362848_2.fastq.gz	ftp.sra.ebi.ac.uk/vol1/run/ERR736/ERR7362848/288_S288_L001_R1_001.fastq.gz;ftp.sra.ebi.ac.uk/vol1/run/ERR736/ERR7362848/288_S288_L001_R2_001.fastq.gz	aerobe_Bentonite_outer_1.25_Y2_EC22	Enrichment culture	Enrichment culture	Enrichment culture	Enrichment culture	NA
ERR7362889	PRJEB48629	SAMEA10800272	ERX6930389	ftp.sra.ebi.ac.uk/vol1/fastq/ERR736/009/ERR7362889/ERR7362889_1.fastq.gz;ftp.sra.ebi.ac.uk/vol1/fastq/ERR736/009/ERR7362889/ERR7362889_2.fastq.gz	ftp.sra.ebi.ac.uk/vol1/run/ERR736/ERR7362889/324_S324_L001_R1_001.fastq.gz;ftp.sra.ebi.ac.uk/vol1/run/ERR736/ERR7362889/324_S324_L001_R2_001.fastq.gz	aerobe_Bentonite_outer_1.25_Y2_EC60	Enrichment culture	Enrichment culture	Enrichment culture	Enrichment culture	NA
ERR7362913	PRJEB48629	SAMEA10800273	ERX6930413	ftp.sra.ebi.ac.uk/vol1/fastq/ERR736/003/ERR7362913/ERR7362913_1.fastq.gz;ftp.sra.ebi.ac.uk/vol1/fastq/ERR736/003/ERR7362913/ERR7362913_2.fastq.gz	ftp.sra.ebi.ac.uk/vol1/run/ERR736/ERR7362913/348_S348_L001_R1_001.fastq.gz;ftp.sra.ebi.ac.uk/vol1/run/ERR736/ERR7362913/348_S348_L001_R2_001.fastq.gz	aerobe_Bentonite_outer_1.25_Y2_EC7a	Enrichment culture	Enrichment culture	Enrichment culture	Enrichment culture	NA
ERR7362914	PRJEB48629	SAMEA10800274	ERX6930414	ftp.sra.ebi.ac.uk/vol1/fastq/ERR736/004/ERR7362914/ERR7362914_1.fastq.gz;ftp.sra.ebi.ac.uk/vol1/fastq/ERR736/004/ERR7362914/ERR7362914_2.fastq.gz	ftp.sra.ebi.ac.uk/vol1/run/ERR736/ERR7362914/349_S349_L001_R1_001.fastq.gz;ftp.sra.ebi.ac.uk/vol1/run/ERR736/ERR7362914/349_S349_L001_R2_001.fastq.gz	aerobe_Bentonite_outer_1.25_Y2_EC7b	Enrichment culture	Enrichment culture	Enrichment culture	Enrichment culture	NA
ERR7362916	PRJEB48629	SAMEA10800275	ERX6930416	ftp.sra.ebi.ac.uk/vol1/fastq/ERR736/006/ERR7362916/ERR7362916_1.fastq.gz;ftp.sra.ebi.ac.uk/vol1/fastq/ERR736/006/ERR7362916/ERR7362916_2.fastq.gz	ftp.sra.ebi.ac.uk/vol1/run/ERR736/ERR7362916/350_S350_L001_R1_001.fastq.gz;ftp.sra.ebi.ac.uk/vol1/run/ERR736/ERR7362916/350_S350_L001_R2_001.fastq.gz	aerobe_Bentonite_outer_1.25_Y2_EC8a	Enrichment culture	Enrichment culture	Enrichment culture	Enrichment culture	NA
ERR7362911	PRJEB48629	SAMEA10800276	ERX6930411	ftp.sra.ebi.ac.uk/vol1/fastq/ERR736/001/ERR7362911/ERR7362911_1.fastq.gz;ftp.sra.ebi.ac.uk/vol1/fastq/ERR736/001/ERR7362911/ERR7362911_2.fastq.gz	ftp.sra.ebi.ac.uk/vol1/run/ERR736/ERR7362911/346_S346_L001_R1_001.fastq.gz;ftp.sra.ebi.ac.uk/vol1/run/ERR736/ERR7362911/346_S346_L001_R2_001.fastq.gz	aerobe_Bentonite_outer_1.5_Y2_EC3a	Enrichment culture	Enrichment culture	Enrichment culture	Enrichment culture	NA
ERR7362912	PRJEB48629	SAMEA10800277	ERX6930412	ftp.sra.ebi.ac.uk/vol1/fastq/ERR736/002/ERR7362912/ERR7362912_1.fastq.gz;ftp.sra.ebi.ac.uk/vol1/fastq/ERR736/002/ERR7362912/ERR7362912_2.fastq.gz	ftp.sra.ebi.ac.uk/vol1/run/ERR736/ERR7362912/347_S347_L001_R1_001.fastq.gz;ftp.sra.ebi.ac.uk/vol1/run/ERR736/ERR7362912/347_S347_L001_R2_001.fastq.gz	aerobe_Bentonite_outer_1.5_Y2_EC3b	Enrichment culture	Enrichment culture	Enrichment culture	Enrichment culture	NA
ERR7362932	PRJEB48629	SAMEA10800278	ERX6930432	ftp.sra.ebi.ac.uk/vol1/fastq/ERR736/002/ERR7362932/ERR7362932_1.fastq.gz;ftp.sra.ebi.ac.uk/vol1/fastq/ERR736/002/ERR7362932/ERR7362932_2.fastq.gz	ftp.sra.ebi.ac.uk/vol1/run/ERR736/ERR7362932/365_S365_L001_R1_001.fastq.gz;ftp.sra.ebi.ac.uk/vol1/run/ERR736/ERR7362932/365_S365_L001_R2_001.fastq.gz	aerobe_Bentonite_outer_1.5_Y2_EC4a	Enrichment culture	Enrichment culture	Enrichment culture	Enrichment culture	NA
ERR7362897	PRJEB48629	SAMEA10800279	ERX6930397	ftp.sra.ebi.ac.uk/vol1/fastq/ERR736/007/ERR7362897/ERR7362897_1.fastq.gz;ftp.sra.ebi.ac.uk/vol1/fastq/ERR736/007/ERR7362897/ERR7362897_2.fastq.gz	ftp.sra.ebi.ac.uk/vol1/run/ERR736/ERR7362897/331_S331_L001_R1_001.fastq.gz;ftp.sra.ebi.ac.uk/vol1/run/ERR736/ERR7362897/331_S331_L001_R2_001.fastq.gz	aerobe_Bentonite_outer_1.5_Y2_EC57	Enrichment culture	Enrichment culture	Enrichment culture	Enrichment culture	NA
ERR7362941	PRJEB48629	SAMEA10800280	ERX6930441	ftp.sra.ebi.ac.uk/vol1/fastq/ERR736/001/ERR7362941/ERR7362941_1.fastq.gz;ftp.sra.ebi.ac.uk/vol1/fastq/ERR736/001/ERR7362941/ERR7362941_2.fastq.gz	ftp.sra.ebi.ac.uk/vol1/run/ERR736/ERR7362941/373_S373_L001_R1_001.fastq.gz;ftp.sra.ebi.ac.uk/vol1/run/ERR736/ERR7362941/373_S373_L001_R2_001.fastq.gz	aerobe_Black_bentonite_1.25_Y2_EC21a	Enrichment culture	Enrichment culture	Enrichment culture	Enrichment culture	NA
ERR7362902	PRJEB48629	SAMEA10800281	ERX6930402	ftp.sra.ebi.ac.uk/vol1/fastq/ERR736/002/ERR7362902/ERR7362902_1.fastq.gz;ftp.sra.ebi.ac.uk/vol1/fastq/ERR736/002/ERR7362902/ERR7362902_2.fastq.gz	ftp.sra.ebi.ac.uk/vol1/run/ERR736/ERR7362902/336_S336_L001_R1_001.fastq.gz;ftp.sra.ebi.ac.uk/vol1/run/ERR736/ERR7362902/336_S336_L001_R2_001.fastq.gz	aerobe_Black_bentonite_1.25_Y2_EC69	Enrichment culture	Enrichment culture	Enrichment culture	Enrichment culture	NA
ERR7362887	PRJEB48629	SAMEA10800282	ERX6930387	ftp.sra.ebi.ac.uk/vol1/fastq/ERR736/007/ERR7362887/ERR7362887_1.fastq.gz;ftp.sra.ebi.ac.uk/vol1/fastq/ERR736/007/ERR7362887/ERR7362887_2.fastq.gz	ftp.sra.ebi.ac.uk/vol1/run/ERR736/ERR7362887/322_S322_L001_R1_001.fastq.gz;ftp.sra.ebi.ac.uk/vol1/run/ERR736/ERR7362887/322_S322_L001_R2_001.fastq.gz	aerobe_Black_bentonite_1.25_Y2_EC70	Enrichment culture	Enrichment culture	Enrichment culture	Enrichment culture	NA
ERR7362934	PRJEB48629	SAMEA10800283	ERX6930434	ftp.sra.ebi.ac.uk/vol1/fastq/ERR736/004/ERR7362934/ERR7362934_1.fastq.gz;ftp.sra.ebi.ac.uk/vol1/fastq/ERR736/004/ERR7362934/ERR7362934_2.fastq.gz	ftp.sra.ebi.ac.uk/vol1/run/ERR736/ERR7362934/367_S367_L001_R1_001.fastq.gz;ftp.sra.ebi.ac.uk/vol1/run/ERR736/ERR7362934/367_S367_L001_R2_001.fastq.gz	aerobe_Black_deposit_1.25_Y2_EC13c	Enrichment culture	Enrichment culture	Enrichment culture	Enrichment culture	NA
ERR7362935	PRJEB48629	SAMEA10800284	ERX6930435	ftp.sra.ebi.ac.uk/vol1/fastq/ERR736/005/ERR7362935/ERR7362935_1.fastq.gz;ftp.sra.ebi.ac.uk/vol1/fastq/ERR736/005/ERR7362935/ERR7362935_2.fastq.gz	ftp.sra.ebi.ac.uk/vol1/run/ERR736/ERR7362935/368_S368_L001_R1_001.fastq.gz;ftp.sra.ebi.ac.uk/vol1/run/ERR736/ERR7362935/368_S368_L001_R2_001.fastq.gz	aerobe_Black_deposit_1.25_Y2_EC14b	Enrichment culture	Enrichment culture	Enrichment culture	Enrichment culture	NA
ERR7362936	PRJEB48629	SAMEA10800285	ERX6930436	ftp.sra.ebi.ac.uk/vol1/fastq/ERR736/006/ERR7362936/ERR7362936_1.fastq.gz;ftp.sra.ebi.ac.uk/vol1/fastq/ERR736/006/ERR7362936/ERR7362936_2.fastq.gz	ftp.sra.ebi.ac.uk/vol1/run/ERR736/ERR7362936/369_S369_L001_R1_001.fastq.gz;ftp.sra.ebi.ac.uk/vol1/run/ERR736/ERR7362936/369_S369_L001_R2_001.fastq.gz	aerobe_Black_deposit_1.25_Y2_EC14c	Enrichment culture	Enrichment culture	Enrichment culture	Enrichment culture	NA
ERR7362849	PRJEB48629	SAMEA10800286	ERX6930349	ftp.sra.ebi.ac.uk/vol1/fastq/ERR736/009/ERR7362849/ERR7362849_1.fastq.gz;ftp.sra.ebi.ac.uk/vol1/fastq/ERR736/009/ERR7362849/ERR7362849_2.fastq.gz	ftp.sra.ebi.ac.uk/vol1/run/ERR736/ERR7362849/289_S289_L001_R1_001.fastq.gz;ftp.sra.ebi.ac.uk/vol1/run/ERR736/ERR7362849/289_S289_L001_R2_001.fastq.gz	aerobe_Black_deposit_1.25_Y2_EC25	Enrichment culture	Enrichment culture	Enrichment culture	Enrichment culture	NA
ERR7362856	PRJEB48629	SAMEA10800287	ERX6930356	ftp.sra.ebi.ac.uk/vol1/fastq/ERR736/006/ERR7362856/ERR7362856_1.fastq.gz;ftp.sra.ebi.ac.uk/vol1/fastq/ERR736/006/ERR7362856/ERR7362856_2.fastq.gz	ftp.sra.ebi.ac.uk/vol1/run/ERR736/ERR7362856/295_S295_L001_R1_001.fastq.gz;ftp.sra.ebi.ac.uk/vol1/run/ERR736/ERR7362856/295_S295_L001_R2_001.fastq.gz	aerobe_Black_deposit_1.25_Y2_EC27	Enrichment culture	Enrichment culture	Enrichment culture	Enrichment culture	NA
ERR7362901	PRJEB48629	SAMEA10800288	ERX6930401	ftp.sra.ebi.ac.uk/vol1/fastq/ERR736/001/ERR7362901/ERR7362901_1.fastq.gz;ftp.sra.ebi.ac.uk/vol1/fastq/ERR736/001/ERR7362901/ERR7362901_2.fastq.gz	ftp.sra.ebi.ac.uk/vol1/run/ERR736/ERR7362901/335_S335_L001_R1_001.fastq.gz;ftp.sra.ebi.ac.uk/vol1/run/ERR736/ERR7362901/335_S335_L001_R2_001.fastq.gz	aerobe_Black_deposit_1.25_Y2_EC61	Enrichment culture	Enrichment culture	Enrichment culture	Enrichment culture	NA
ERR7362891	PRJEB48629	SAMEA10800289	ERX6930391	ftp.sra.ebi.ac.uk/vol1/fastq/ERR736/001/ERR7362891/ERR7362891_1.fastq.gz;ftp.sra.ebi.ac.uk/vol1/fastq/ERR736/001/ERR7362891/ERR7362891_2.fastq.gz	ftp.sra.ebi.ac.uk/vol1/run/ERR736/ERR7362891/326_S326_L001_R1_001.fastq.gz;ftp.sra.ebi.ac.uk/vol1/run/ERR736/ERR7362891/326_S326_L001_R2_001.fastq.gz	aerobe_Black_deposit_1.25_Y2_EC62	Enrichment culture	Enrichment culture	Enrichment culture	Enrichment culture	NA
ERR7362904	PRJEB48629	SAMEA10800290	ERX6930404	ftp.sra.ebi.ac.uk/vol1/fastq/ERR736/004/ERR7362904/ERR7362904_1.fastq.gz;ftp.sra.ebi.ac.uk/vol1/fastq/ERR736/004/ERR7362904/ERR7362904_2.fastq.gz	ftp.sra.ebi.ac.uk/vol1/run/ERR736/ERR7362904/339_S339_L001_R1_001.fastq.gz;ftp.sra.ebi.ac.uk/vol1/run/ERR736/ERR7362904/339_S339_L001_R2_001.fastq.gz	aerobe_Black_deposit_1.25_Y2_EC63	Enrichment culture	Enrichment culture	Enrichment culture	Enrichment culture	NA
ERR7362886	PRJEB48629	SAMEA10800291	ERX6930386	ftp.sra.ebi.ac.uk/vol1/fastq/ERR736/006/ERR7362886/ERR7362886_1.fastq.gz;ftp.sra.ebi.ac.uk/vol1/fastq/ERR736/006/ERR7362886/ERR7362886_2.fastq.gz	ftp.sra.ebi.ac.uk/vol1/run/ERR736/ERR7362886/321_S321_L001_R1_001.fastq.gz;ftp.sra.ebi.ac.uk/vol1/run/ERR736/ERR7362886/321_S321_L001_R2_001.fastq.gz	aerobe_Black_deposit_1.25_Y2_EC64	Enrichment culture	Enrichment culture	Enrichment culture	Enrichment culture	NA
ERR7362938	PRJEB48629	SAMEA10800292	ERX6930438	ftp.sra.ebi.ac.uk/vol1/fastq/ERR736/008/ERR7362938/ERR7362938_1.fastq.gz;ftp.sra.ebi.ac.uk/vol1/fastq/ERR736/008/ERR7362938/ERR7362938_2.fastq.gz	ftp.sra.ebi.ac.uk/vol1/run/ERR736/ERR7362938/370_S370_L001_R1_001.fastq.gz;ftp.sra.ebi.ac.uk/vol1/run/ERR736/ERR7362938/370_S370_L001_R2_001.fastq.gz	aerobe_Black_deposit_1.5_Y2_EC17b	Enrichment culture	Enrichment culture	Enrichment culture	Enrichment culture	NA
ERR7362939	PRJEB48629	SAMEA10800293	ERX6930439	ftp.sra.ebi.ac.uk/vol1/fastq/ERR736/009/ERR7362939/ERR7362939_1.fastq.gz;ftp.sra.ebi.ac.uk/vol1/fastq/ERR736/009/ERR7362939/ERR7362939_2.fastq.gz	ftp.sra.ebi.ac.uk/vol1/run/ERR736/ERR7362939/371_S371_L001_R1_001.fastq.gz;ftp.sra.ebi.ac.uk/vol1/run/ERR736/ERR7362939/371_S371_L001_R2_001.fastq.gz	aerobe_Black_deposit_1.5_Y2_EC17c	Enrichment culture	Enrichment culture	Enrichment culture	Enrichment culture	NA
ERR7362940	PRJEB48629	SAMEA10800294	ERX6930440	ftp.sra.ebi.ac.uk/vol1/fastq/ERR736/000/ERR7362940/ERR7362940_1.fastq.gz;ftp.sra.ebi.ac.uk/vol1/fastq/ERR736/000/ERR7362940/ERR7362940_2.fastq.gz	ftp.sra.ebi.ac.uk/vol1/run/ERR736/ERR7362940/372_S372_L001_R1_001.fastq.gz;ftp.sra.ebi.ac.uk/vol1/run/ERR736/ERR7362940/372_S372_L001_R2_001.fastq.gz	aerobe_Black_deposit_1.5_Y2_EC18b	Enrichment culture	Enrichment culture	Enrichment culture	Enrichment culture	NA
ERR7362883	PRJEB48629	SAMEA10800295	ERX6930383	ftp.sra.ebi.ac.uk/vol1/fastq/ERR736/003/ERR7362883/ERR7362883_1.fastq.gz;ftp.sra.ebi.ac.uk/vol1/fastq/ERR736/003/ERR7362883/ERR7362883_2.fastq.gz	ftp.sra.ebi.ac.uk/vol1/run/ERR736/ERR7362883/319_S319_L001_R1_001.fastq.gz;ftp.sra.ebi.ac.uk/vol1/run/ERR736/ERR7362883/319_S319_L001_R2_001.fastq.gz	aerobe_Black_deposit_1.5_Y2_EC65	Enrichment culture	Enrichment culture	Enrichment culture	Enrichment culture	NA
ERR7362903	PRJEB48629	SAMEA10800296	ERX6930403	ftp.sra.ebi.ac.uk/vol1/fastq/ERR736/003/ERR7362903/ERR7362903_1.fastq.gz;ftp.sra.ebi.ac.uk/vol1/fastq/ERR736/003/ERR7362903/ERR7362903_2.fastq.gz	ftp.sra.ebi.ac.uk/vol1/run/ERR736/ERR7362903/338_S338_L001_R1_001.fastq.gz;ftp.sra.ebi.ac.uk/vol1/run/ERR736/ERR7362903/338_S338_L001_R2_001.fastq.gz	aerobe_Black_deposit_1.5_Y2_EC66	Enrichment culture	Enrichment culture	Enrichment culture	Enrichment culture	NA
ERR7362906	PRJEB48629	SAMEA10800297	ERX6930406	ftp.sra.ebi.ac.uk/vol1/fastq/ERR736/006/ERR7362906/ERR7362906_1.fastq.gz;ftp.sra.ebi.ac.uk/vol1/fastq/ERR736/006/ERR7362906/ERR7362906_2.fastq.gz	ftp.sra.ebi.ac.uk/vol1/run/ERR736/ERR7362906/340_S340_L001_R1_001.fastq.gz;ftp.sra.ebi.ac.uk/vol1/run/ERR736/ERR7362906/340_S340_L001_R2_001.fastq.gz	aerobe_Black_deposit_1.5_Y2_EC67	Enrichment culture	Enrichment culture	Enrichment culture	Enrichment culture	NA
ERR7362885	PRJEB48629	SAMEA10800298	ERX6930385	ftp.sra.ebi.ac.uk/vol1/fastq/ERR736/005/ERR7362885/ERR7362885_1.fastq.gz;ftp.sra.ebi.ac.uk/vol1/fastq/ERR736/005/ERR7362885/ERR7362885_2.fastq.gz	ftp.sra.ebi.ac.uk/vol1/run/ERR736/ERR7362885/320_S320_L001_R1_001.fastq.gz;ftp.sra.ebi.ac.uk/vol1/run/ERR736/ERR7362885/320_S320_L001_R2_001.fastq.gz	aerobe_Black_deposit_1.5_Y2_EC68	Enrichment culture	Enrichment culture	Enrichment culture	Enrichment culture	NA
ERR7362900	PRJEB48629	SAMEA10800299	ERX6930400	ftp.sra.ebi.ac.uk/vol1/fastq/ERR736/000/ERR7362900/ERR7362900_1.fastq.gz;ftp.sra.ebi.ac.uk/vol1/fastq/ERR736/000/ERR7362900/ERR7362900_2.fastq.gz	ftp.sra.ebi.ac.uk/vol1/run/ERR736/ERR7362900/334_S334_L001_R1_001.fastq.gz;ftp.sra.ebi.ac.uk/vol1/run/ERR736/ERR7362900/334_S334_L001_R2_001.fastq.gz	aerobe_M6_Y2_EC71	Enrichment culture	Enrichment culture	Enrichment culture	Enrichment culture	NA
ERR7362942	PRJEB48629	SAMEA10800300	ERX6930442	ftp.sra.ebi.ac.uk/vol1/fastq/ERR736/002/ERR7362942/ERR7362942_1.fastq.gz;ftp.sra.ebi.ac.uk/vol1/fastq/ERR736/002/ERR7362942/ERR7362942_2.fastq.gz	ftp.sra.ebi.ac.uk/vol1/run/ERR736/ERR7362942/374_S374_L001_R1_001.fastq.gz;ftp.sra.ebi.ac.uk/vol1/run/ERR736/ERR7362942/374_S374_L001_R2_001.fastq.gz	aerobe_M6_Y2_ECM6a	Enrichment culture	Enrichment culture	Enrichment culture	Enrichment culture	NA
ERR7362841	PRJEB48629	SAMEA10800301	ERX6930341	ftp.sra.ebi.ac.uk/vol1/fastq/ERR736/001/ERR7362841/ERR7362841_1.fastq.gz;ftp.sra.ebi.ac.uk/vol1/fastq/ERR736/001/ERR7362841/ERR7362841_2.fastq.gz	ftp.sra.ebi.ac.uk/vol1/run/ERR736/ERR7362841/279_S279_L001_R1_001.fastq.gz;ftp.sra.ebi.ac.uk/vol1/run/ERR736/ERR7362841/279_S279_L001_R2_001.fastq.gz	aerobe_Transfer_flask_1.25_Y2_EC29	Enrichment culture	Enrichment culture	Enrichment culture	Enrichment culture	NA
ERR7362853	PRJEB48629	SAMEA10800302	ERX6930353	ftp.sra.ebi.ac.uk/vol1/fastq/ERR736/003/ERR7362853/ERR7362853_1.fastq.gz;ftp.sra.ebi.ac.uk/vol1/fastq/ERR736/003/ERR7362853/ERR7362853_2.fastq.gz	ftp.sra.ebi.ac.uk/vol1/run/ERR736/ERR7362853/292_S292_L001_R1_001.fastq.gz;ftp.sra.ebi.ac.uk/vol1/run/ERR736/ERR7362853/292_S292_L001_R2_001.fastq.gz	aerobe_Transfer_flask_1.25_Y2_EC31	Enrichment culture	Enrichment culture	Enrichment culture	Enrichment culture	NA
ERR7362844	PRJEB48629	SAMEA10800303	ERX6930344	ftp.sra.ebi.ac.uk/vol1/fastq/ERR736/004/ERR7362844/ERR7362844_1.fastq.gz;ftp.sra.ebi.ac.uk/vol1/fastq/ERR736/004/ERR7362844/ERR7362844_2.fastq.gz	ftp.sra.ebi.ac.uk/vol1/run/ERR736/ERR7362844/283_S283_L001_R1_001.fastq.gz;ftp.sra.ebi.ac.uk/vol1/run/ERR736/ERR7362844/283_S283_L001_R2_001.fastq.gz	aerobe_Transfer_flask_1.5_Y2_EC15	Enrichment culture	Enrichment culture	Enrichment culture	Enrichment culture	NA
ERR7362824	PRJEB48629	SAMEA10800304	ERX6930324	ftp.sra.ebi.ac.uk/vol1/fastq/ERR736/004/ERR7362824/ERR7362824_1.fastq.gz;ftp.sra.ebi.ac.uk/vol1/fastq/ERR736/004/ERR7362824/ERR7362824_2.fastq.gz	ftp.sra.ebi.ac.uk/vol1/run/ERR736/ERR7362824/261_S261_L001_R1_001.fastq.gz;ftp.sra.ebi.ac.uk/vol1/run/ERR736/ERR7362824/261_S261_L001_R2_001.fastq.gz	anaerobe_Bentonite_inner_1.25_Y2_ECC35	Enrichment culture	Enrichment culture	Enrichment culture	Enrichment culture	NA
ERR7362892	PRJEB48629	SAMEA10800305	ERX6930392	ftp.sra.ebi.ac.uk/vol1/fastq/ERR736/002/ERR7362892/ERR7362892_1.fastq.gz;ftp.sra.ebi.ac.uk/vol1/fastq/ERR736/002/ERR7362892/ERR7362892_2.fastq.gz	ftp.sra.ebi.ac.uk/vol1/run/ERR736/ERR7362892/327_S327_L001_R1_001.fastq.gz;ftp.sra.ebi.ac.uk/vol1/run/ERR736/ERR7362892/327_S327_L001_R2_001.fastq.gz	anaerobe_Bentonite_inner_1.5_Y2_EC72	Enrichment culture	Enrichment culture	Enrichment culture	Enrichment culture	NA
ERR7362828	PRJEB48629	SAMEA10800306	ERX6930328	ftp.sra.ebi.ac.uk/vol1/fastq/ERR736/008/ERR7362828/ERR7362828_1.fastq.gz;ftp.sra.ebi.ac.uk/vol1/fastq/ERR736/008/ERR7362828/ERR7362828_2.fastq.gz	ftp.sra.ebi.ac.uk/vol1/run/ERR736/ERR7362828/265_S265_L001_R1_001.fastq.gz;ftp.sra.ebi.ac.uk/vol1/run/ERR736/ERR7362828/265_S265_L001_R2_001.fastq.gz	anaerobe_Bentonite_inner_1.5_Y2_ECC33	Enrichment culture	Enrichment culture	Enrichment culture	Enrichment culture	NA
ERR7362917	PRJEB48629	SAMEA10800307	ERX6930417	ftp.sra.ebi.ac.uk/vol1/fastq/ERR736/007/ERR7362917/ERR7362917_1.fastq.gz;ftp.sra.ebi.ac.uk/vol1/fastq/ERR736/007/ERR7362917/ERR7362917_2.fastq.gz	ftp.sra.ebi.ac.uk/vol1/run/ERR736/ERR7362917/351_S351_L001_R1_001.fastq.gz;ftp.sra.ebi.ac.uk/vol1/run/ERR736/ERR7362917/351_S351_L001_R2_001.fastq.gz	anaerobe_Bentonite_outer_1.25_Y2_ECa9	Enrichment culture	Enrichment culture	Enrichment culture	Enrichment culture	NA
ERR7362899	PRJEB48629	SAMEA10800308	ERX6930399	ftp.sra.ebi.ac.uk/vol1/fastq/ERR736/009/ERR7362899/ERR7362899_1.fastq.gz;ftp.sra.ebi.ac.uk/vol1/fastq/ERR736/009/ERR7362899/ERR7362899_2.fastq.gz	ftp.sra.ebi.ac.uk/vol1/run/ERR736/ERR7362899/333_S333_L001_R1_001.fastq.gz;ftp.sra.ebi.ac.uk/vol1/run/ERR736/ERR7362899/333_S333_L001_R2_001.fastq.gz	anaerobe_Bentonite_outer_1.5_Y2_EC73	Enrichment culture	Enrichment culture	Enrichment culture	Enrichment culture	NA
ERR7362907	PRJEB48629	SAMEA10800309	ERX6930407	ftp.sra.ebi.ac.uk/vol1/fastq/ERR736/007/ERR7362907/ERR7362907_1.fastq.gz;ftp.sra.ebi.ac.uk/vol1/fastq/ERR736/007/ERR7362907/ERR7362907_2.fastq.gz	ftp.sra.ebi.ac.uk/vol1/run/ERR736/ERR7362907/342_S342_L001_R1_001.fastq.gz;ftp.sra.ebi.ac.uk/vol1/run/ERR736/ERR7362907/342_S342_L001_R2_001.fastq.gz	anaerobe_M6_Y2_EC76	Enrichment culture	Enrichment culture	Enrichment culture	Enrichment culture	NA
ERR7362894	PRJEB48629	SAMEA10800310	ERX6930394	ftp.sra.ebi.ac.uk/vol1/fastq/ERR736/004/ERR7362894/ERR7362894_1.fastq.gz;ftp.sra.ebi.ac.uk/vol1/fastq/ERR736/004/ERR7362894/ERR7362894_2.fastq.gz	ftp.sra.ebi.ac.uk/vol1/run/ERR736/ERR7362894/329_S329_L001_R1_001.fastq.gz;ftp.sra.ebi.ac.uk/vol1/run/ERR736/ERR7362894/329_S329_L001_R2_001.fastq.gz	anaerobe_M6_Y2_EC77	Enrichment culture	Enrichment culture	Enrichment culture	Enrichment culture	NA
ERR7362920	PRJEB48629	SAMEA10800311	ERX6930420	ftp.sra.ebi.ac.uk/vol1/fastq/ERR736/000/ERR7362920/ERR7362920_1.fastq.gz;ftp.sra.ebi.ac.uk/vol1/fastq/ERR736/000/ERR7362920/ERR7362920_2.fastq.gz	ftp.sra.ebi.ac.uk/vol1/run/ERR736/ERR7362920/354_S354_L001_R1_001.fastq.gz;ftp.sra.ebi.ac.uk/vol1/run/ERR736/ERR7362920/354_S354_L001_R2_001.fastq.gz	anaerobe_M6_Y2_ECa13	Enrichment culture	Enrichment culture	Enrichment culture	Enrichment culture	NA
ERR7362893	PRJEB48629	SAMEA10800312	ERX6930393	ftp.sra.ebi.ac.uk/vol1/fastq/ERR736/003/ERR7362893/ERR7362893_1.fastq.gz;ftp.sra.ebi.ac.uk/vol1/fastq/ERR736/003/ERR7362893/ERR7362893_2.fastq.gz	ftp.sra.ebi.ac.uk/vol1/run/ERR736/ERR7362893/328_S328_L001_R1_001.fastq.gz;ftp.sra.ebi.ac.uk/vol1/run/ERR736/ERR7362893/328_S328_L001_R2_001.fastq.gz	anaerobe_M7_Y2_EC78	Enrichment culture	Enrichment culture	Enrichment culture	Enrichment culture	NA
ERR7362921	PRJEB48629	SAMEA10800313	ERX6930421	ftp.sra.ebi.ac.uk/vol1/fastq/ERR736/001/ERR7362921/ERR7362921_1.fastq.gz;ftp.sra.ebi.ac.uk/vol1/fastq/ERR736/001/ERR7362921/ERR7362921_2.fastq.gz	ftp.sra.ebi.ac.uk/vol1/run/ERR736/ERR7362921/355_S355_L001_R1_001.fastq.gz;ftp.sra.ebi.ac.uk/vol1/run/ERR736/ERR7362921/355_S355_L001_R2_001.fastq.gz	anaerobe_M7_Y2_ECa17	Enrichment culture	Enrichment culture	Enrichment culture	Enrichment culture	NA
ERR7362922	PRJEB48629	SAMEA10800314	ERX6930422	ftp.sra.ebi.ac.uk/vol1/fastq/ERR736/002/ERR7362922/ERR7362922_1.fastq.gz;ftp.sra.ebi.ac.uk/vol1/fastq/ERR736/002/ERR7362922/ERR7362922_2.fastq.gz	ftp.sra.ebi.ac.uk/vol1/run/ERR736/ERR7362922/356_S356_L001_R1_001.fastq.gz;ftp.sra.ebi.ac.uk/vol1/run/ERR736/ERR7362922/356_S356_L001_R2_001.fastq.gz	anaerobe_M7_Y2_ECa18	Enrichment culture	Enrichment culture	Enrichment culture	Enrichment culture	NA
ERR7362918	PRJEB48629	SAMEA10800315	ERX6930418	ftp.sra.ebi.ac.uk/vol1/fastq/ERR736/008/ERR7362918/ERR7362918_1.fastq.gz;ftp.sra.ebi.ac.uk/vol1/fastq/ERR736/008/ERR7362918/ERR7362918_2.fastq.gz	ftp.sra.ebi.ac.uk/vol1/run/ERR736/ERR7362918/352_S352_L001_R1_001.fastq.gz;ftp.sra.ebi.ac.uk/vol1/run/ERR736/ERR7362918/352_S352_L001_R2_001.fastq.gz	anaerobe_Transfer_flask_1.25_Y2_ECa11	Enrichment culture	Enrichment culture	Enrichment culture	Enrichment culture	NA
ERR7362919	PRJEB48629	SAMEA10800316	ERX6930419	ftp.sra.ebi.ac.uk/vol1/fastq/ERR736/009/ERR7362919/ERR7362919_1.fastq.gz;ftp.sra.ebi.ac.uk/vol1/fastq/ERR736/009/ERR7362919/ERR7362919_2.fastq.gz	ftp.sra.ebi.ac.uk/vol1/run/ERR736/ERR7362919/353_S353_L001_R1_001.fastq.gz;ftp.sra.ebi.ac.uk/vol1/run/ERR736/ERR7362919/353_S353_L001_R2_001.fastq.gz	anaerobe_Transfer_flask_1.25_Y2_ECa12	Enrichment culture	Enrichment culture	Enrichment culture	Enrichment culture	NA
ERR7362898	PRJEB48629	SAMEA10800317	ERX6930398	ftp.sra.ebi.ac.uk/vol1/fastq/ERR736/008/ERR7362898/ERR7362898_1.fastq.gz;ftp.sra.ebi.ac.uk/vol1/fastq/ERR736/008/ERR7362898/ERR7362898_2.fastq.gz	ftp.sra.ebi.ac.uk/vol1/run/ERR736/ERR7362898/332_S332_L001_R1_001.fastq.gz;ftp.sra.ebi.ac.uk/vol1/run/ERR736/ERR7362898/332_S332_L001_R2_001.fastq.gz	anaerobe_Transfer_flask_1.5_Y2_EC74	Enrichment culture	Enrichment culture	Enrichment culture	Enrichment culture	NA
ERR7362896	PRJEB48629	SAMEA10800318	ERX6930396	ftp.sra.ebi.ac.uk/vol1/fastq/ERR736/006/ERR7362896/ERR7362896_1.fastq.gz;ftp.sra.ebi.ac.uk/vol1/fastq/ERR736/006/ERR7362896/ERR7362896_2.fastq.gz	ftp.sra.ebi.ac.uk/vol1/run/ERR736/ERR7362896/330_S330_L001_R1_001.fastq.gz;ftp.sra.ebi.ac.uk/vol1/run/ERR736/ERR7362896/330_S330_L001_R2_001.fastq.gz	anaerobe_Transfer_flask_1.5_Y2_EC75	Enrichment culture	Enrichment culture	Enrichment culture	Enrichment culture	NA
ERR7362956	PRJEB48629	SAMEA10800319	ERX6930456	ftp.sra.ebi.ac.uk/vol1/fastq/ERR736/006/ERR7362956/ERR7362956_1.fastq.gz;ftp.sra.ebi.ac.uk/vol1/fastq/ERR736/006/ERR7362956/ERR7362956_2.fastq.gz	ftp.sra.ebi.ac.uk/vol1/run/ERR736/ERR7362956/42_S42_L001_R1_001.fastq.gz;ftp.sra.ebi.ac.uk/vol1/run/ERR736/ERR7362956/42_S42_L001_R2_001.fastq.gz	Bentonite_inner_1.25_Y1_27PMa	MaCoTe2015	Inner layer bentonite_1.25	Inner layer bentonite	Inner layer bentonite	1.25
ERR7362965	PRJEB48629	SAMEA10800320	ERX6930465	ftp.sra.ebi.ac.uk/vol1/fastq/ERR736/005/ERR7362965/ERR7362965_1.fastq.gz;ftp.sra.ebi.ac.uk/vol1/fastq/ERR736/005/ERR7362965/ERR7362965_2.fastq.gz	ftp.sra.ebi.ac.uk/vol1/run/ERR736/ERR7362965/58_S58_L001_R1_001.fastq.gz;ftp.sra.ebi.ac.uk/vol1/run/ERR736/ERR7362965/58_S58_L001_R2_001.fastq.gz	Bentonite_inner_1.25_Y1_27PMb	MaCoTe2015	Inner layer bentonite_1.25	Inner layer bentonite	Inner layer bentonite	1.25
ERR7362958	PRJEB48629	SAMEA10800321	ERX6930458	ftp.sra.ebi.ac.uk/vol1/fastq/ERR736/008/ERR7362958/ERR7362958_1.fastq.gz;ftp.sra.ebi.ac.uk/vol1/fastq/ERR736/008/ERR7362958/ERR7362958_2.fastq.gz	ftp.sra.ebi.ac.uk/vol1/run/ERR736/ERR7362958/44_S44_L001_R1_001.fastq.gz;ftp.sra.ebi.ac.uk/vol1/run/ERR736/ERR7362958/44_S44_L001_R2_001.fastq.gz	Bentonite_inner_1.25_Y1_29PMa	MaCoTe2015	Inner layer bentonite_1.25	Inner layer bentonite	Inner layer bentonite	1.25
ERR7362968	PRJEB48629	SAMEA10800322	ERX6930468	ftp.sra.ebi.ac.uk/vol1/fastq/ERR736/008/ERR7362968/ERR7362968_1.fastq.gz;ftp.sra.ebi.ac.uk/vol1/fastq/ERR736/008/ERR7362968/ERR7362968_2.fastq.gz	ftp.sra.ebi.ac.uk/vol1/run/ERR736/ERR7362968/60_S60_L001_R1_001.fastq.gz;ftp.sra.ebi.ac.uk/vol1/run/ERR736/ERR7362968/60_S60_L001_R2_001.fastq.gz	Bentonite_inner_1.25_Y1_29PMb	MaCoTe2015	Inner layer bentonite_1.25	Inner layer bentonite	Inner layer bentonite	1.25
ERR7362710	PRJEB48629	SAMEA10800323	ERX6930210	ftp.sra.ebi.ac.uk/vol1/fastq/ERR736/000/ERR7362710/ERR7362710_1.fastq.gz;ftp.sra.ebi.ac.uk/vol1/fastq/ERR736/000/ERR7362710/ERR7362710_2.fastq.gz	ftp.sra.ebi.ac.uk/vol1/run/ERR736/ERR7362710/147_S147_L001_R1_001.fastq.gz;ftp.sra.ebi.ac.uk/vol1/run/ERR736/ERR7362710/147_S147_L001_R2_001.fastq.gz	Bentonite_inner_1.25_Y2_19M2	MaCoTe2019	Inner layer bentonite_1.25	Inner layer bentonite	Bentonite core section 4*	1.25
ERR7362711	PRJEB48629	SAMEA10800324	ERX6930211	ftp.sra.ebi.ac.uk/vol1/fastq/ERR736/001/ERR7362711/ERR7362711_1.fastq.gz;ftp.sra.ebi.ac.uk/vol1/fastq/ERR736/001/ERR7362711/ERR7362711_2.fastq.gz	ftp.sra.ebi.ac.uk/vol1/run/ERR736/ERR7362711/148_S148_L001_R1_001.fastq.gz;ftp.sra.ebi.ac.uk/vol1/run/ERR736/ERR7362711/148_S148_L001_R2_001.fastq.gz	Bentonite_inner_1.25_Y2_20bM2	MaCoTe2019	Inner layer bentonite_1.25	Inner layer bentonite	Bentonite core section 3*	1.25
ERR7362689	PRJEB48629	SAMEA10800325	ERX6930189	ftp.sra.ebi.ac.uk/vol1/fastq/ERR736/009/ERR7362689/ERR7362689_1.fastq.gz;ftp.sra.ebi.ac.uk/vol1/fastq/ERR736/009/ERR7362689/ERR7362689_2.fastq.gz	ftp.sra.ebi.ac.uk/vol1/run/ERR736/ERR7362689/128_S128_L001_R1_001.fastq.gz;ftp.sra.ebi.ac.uk/vol1/run/ERR736/ERR7362689/128_S128_L001_R2_001.fastq.gz	Bentonite_inner_1.25_Y2_PM12	MaCoTe2019	Inner layer bentonite_1.25	Bentonite core	Bentonite core section 2	1.25
ERR7362699	PRJEB48629	SAMEA10800326	ERX6930199	ftp.sra.ebi.ac.uk/vol1/fastq/ERR736/009/ERR7362699/ERR7362699_1.fastq.gz;ftp.sra.ebi.ac.uk/vol1/fastq/ERR736/009/ERR7362699/ERR7362699_2.fastq.gz	ftp.sra.ebi.ac.uk/vol1/run/ERR736/ERR7362699/137_S137_L001_R1_001.fastq.gz;ftp.sra.ebi.ac.uk/vol1/run/ERR736/ERR7362699/137_S137_L001_R2_001.fastq.gz	Bentonite_inner_1.25_Y2_PM19	MaCoTe2019	Inner layer bentonite_1.25	Bentonite core	Bentonite core section 4*	1.25
ERR7362675	PRJEB48629	SAMEA10800327	ERX6930175	ftp.sra.ebi.ac.uk/vol1/fastq/ERR736/005/ERR7362675/ERR7362675_1.fastq.gz;ftp.sra.ebi.ac.uk/vol1/fastq/ERR736/005/ERR7362675/ERR7362675_2.fastq.gz	ftp.sra.ebi.ac.uk/vol1/run/ERR736/ERR7362675/115_S115_L001_R1_001.fastq.gz;ftp.sra.ebi.ac.uk/vol1/run/ERR736/ERR7362675/115_S115_L001_R2_001.fastq.gz	Bentonite_inner_1.25_Y2_PM2	MaCoTe2019	Inner layer bentonite_1.25	Bentonite core	Bentonite core section 3	1.25
ERR7362707	PRJEB48629	SAMEA10800328	ERX6930207	ftp.sra.ebi.ac.uk/vol1/fastq/ERR736/007/ERR7362707/ERR7362707_1.fastq.gz;ftp.sra.ebi.ac.uk/vol1/fastq/ERR736/007/ERR7362707/ERR7362707_2.fastq.gz	ftp.sra.ebi.ac.uk/vol1/run/ERR736/ERR7362707/144_S144_L001_R1_001.fastq.gz;ftp.sra.ebi.ac.uk/vol1/run/ERR736/ERR7362707/144_S144_L001_R2_001.fastq.gz	Bentonite_inner_1.25_Y2_PM20b	MaCoTe2019	Inner layer bentonite_1.5	Bentonite core	Bentonite core section 3*	1.5
ERR7362678	PRJEB48629	SAMEA10800329	ERX6930178	ftp.sra.ebi.ac.uk/vol1/fastq/ERR736/008/ERR7362678/ERR7362678_1.fastq.gz;ftp.sra.ebi.ac.uk/vol1/fastq/ERR736/008/ERR7362678/ERR7362678_2.fastq.gz	ftp.sra.ebi.ac.uk/vol1/run/ERR736/ERR7362678/118_S118_L001_R1_001.fastq.gz;ftp.sra.ebi.ac.uk/vol1/run/ERR736/ERR7362678/118_S118_L001_R2_001.fastq.gz	Bentonite_inner_1.25_Y2_PM5	MaCoTe2019	Inner layer bentonite_1.25	Bentonite core	Bentonite core section 5	1.25
ERR7362683	PRJEB48629	SAMEA10800330	ERX6930183	ftp.sra.ebi.ac.uk/vol1/fastq/ERR736/003/ERR7362683/ERR7362683_1.fastq.gz;ftp.sra.ebi.ac.uk/vol1/fastq/ERR736/003/ERR7362683/ERR7362683_2.fastq.gz	ftp.sra.ebi.ac.uk/vol1/run/ERR736/ERR7362683/122_S122_L001_R1_001.fastq.gz;ftp.sra.ebi.ac.uk/vol1/run/ERR736/ERR7362683/122_S122_L001_R2_001.fastq.gz	Bentonite_inner_1.25_Y2_PM8	MaCoTe2019	Inner layer bentonite_1.25	Bentonite core	Bentonite core section 1	1.25
ERR7362960	PRJEB48629	SAMEA10800331	ERX6930460	ftp.sra.ebi.ac.uk/vol1/fastq/ERR736/000/ERR7362960/ERR7362960_1.fastq.gz;ftp.sra.ebi.ac.uk/vol1/fastq/ERR736/000/ERR7362960/ERR7362960_2.fastq.gz	ftp.sra.ebi.ac.uk/vol1/run/ERR736/ERR7362960/46_S46_L001_R1_001.fastq.gz;ftp.sra.ebi.ac.uk/vol1/run/ERR736/ERR7362960/46_S46_L001_R2_001.fastq.gz	Bentonite_inner_1.5_Y1_36PMa	MaCoTe2015	Inner layer bentonite_1.5	Inner layer bentonite	Inner layer bentonite	1.5
ERR7362970	PRJEB48629	SAMEA10800332	ERX6930470	ftp.sra.ebi.ac.uk/vol1/fastq/ERR736/000/ERR7362970/ERR7362970_1.fastq.gz;ftp.sra.ebi.ac.uk/vol1/fastq/ERR736/000/ERR7362970/ERR7362970_2.fastq.gz	ftp.sra.ebi.ac.uk/vol1/run/ERR736/ERR7362970/62_S62_L001_R1_001.fastq.gz;ftp.sra.ebi.ac.uk/vol1/run/ERR736/ERR7362970/62_S62_L001_R2_001.fastq.gz	Bentonite_inner_1.5_Y1_36PMb	MaCoTe2015	Inner layer bentonite_1.5	Inner layer bentonite	Inner layer bentonite	1.5
ERR7362962	PRJEB48629	SAMEA10800333	ERX6930462	ftp.sra.ebi.ac.uk/vol1/fastq/ERR736/002/ERR7362962/ERR7362962_1.fastq.gz;ftp.sra.ebi.ac.uk/vol1/fastq/ERR736/002/ERR7362962/ERR7362962_2.fastq.gz	ftp.sra.ebi.ac.uk/vol1/run/ERR736/ERR7362962/48_S48_L001_R1_001.fastq.gz;ftp.sra.ebi.ac.uk/vol1/run/ERR736/ERR7362962/48_S48_L001_R2_001.fastq.gz	Bentonite_inner_1.5_Y1_38PMa	MaCoTe2015	Inner layer bentonite_1.5	Inner layer bentonite	Inner layer bentonite	1.5
ERR7362972	PRJEB48629	SAMEA10800334	ERX6930472	ftp.sra.ebi.ac.uk/vol1/fastq/ERR736/002/ERR7362972/ERR7362972_1.fastq.gz;ftp.sra.ebi.ac.uk/vol1/fastq/ERR736/002/ERR7362972/ERR7362972_2.fastq.gz	ftp.sra.ebi.ac.uk/vol1/run/ERR736/ERR7362972/64_S64_L001_R1_001.fastq.gz;ftp.sra.ebi.ac.uk/vol1/run/ERR736/ERR7362972/64_S64_L001_R2_001.fastq.gz	Bentonite_inner_1.5_Y1_38PMb	MaCoTe2015	Inner layer bentonite_1.5	Inner layer bentonite	Inner layer bentonite	1.5
ERR7362692	PRJEB48629	SAMEA10800335	ERX6930192	ftp.sra.ebi.ac.uk/vol1/fastq/ERR736/002/ERR7362692/ERR7362692_1.fastq.gz;ftp.sra.ebi.ac.uk/vol1/fastq/ERR736/002/ERR7362692/ERR7362692_2.fastq.gz	ftp.sra.ebi.ac.uk/vol1/run/ERR736/ERR7362692/130_S130_L001_R1_001.fastq.gz;ftp.sra.ebi.ac.uk/vol1/run/ERR736/ERR7362692/130_S130_L001_R2_001.fastq.gz	Bentonite_inner_1.5_Y2_PM14	MaCoTe2019	Inner layer bentonite_1.5	Bentonite core	Bentonite core section 2	1.5
ERR7362698	PRJEB48629	SAMEA10800336	ERX6930198	ftp.sra.ebi.ac.uk/vol1/fastq/ERR736/008/ERR7362698/ERR7362698_1.fastq.gz;ftp.sra.ebi.ac.uk/vol1/fastq/ERR736/008/ERR7362698/ERR7362698_2.fastq.gz	ftp.sra.ebi.ac.uk/vol1/run/ERR736/ERR7362698/136_S136_L001_R1_001.fastq.gz;ftp.sra.ebi.ac.uk/vol1/run/ERR736/ERR7362698/136_S136_L001_R2_001.fastq.gz	Bentonite_inner_1.5_Y2_PM18	MaCoTe2019	Inner layer bentonite_1.5	Bentonite core	Bentonite core section 5	1.5
ERR7362677	PRJEB48629	SAMEA10800337	ERX6930177	ftp.sra.ebi.ac.uk/vol1/fastq/ERR736/007/ERR7362677/ERR7362677_1.fastq.gz;ftp.sra.ebi.ac.uk/vol1/fastq/ERR736/007/ERR7362677/ERR7362677_2.fastq.gz	ftp.sra.ebi.ac.uk/vol1/run/ERR736/ERR7362677/117_S117_L001_R1_001.fastq.gz;ftp.sra.ebi.ac.uk/vol1/run/ERR736/ERR7362677/117_S117_L001_R2_001.fastq.gz	Bentonite_inner_1.5_Y2_PM4	MaCoTe2019	Inner layer bentonite_1.5	Bentonite core	Bentonite core section 1	1.5
ERR7362682	PRJEB48629	SAMEA10800338	ERX6930182	ftp.sra.ebi.ac.uk/vol1/fastq/ERR736/002/ERR7362682/ERR7362682_1.fastq.gz;ftp.sra.ebi.ac.uk/vol1/fastq/ERR736/002/ERR7362682/ERR7362682_2.fastq.gz	ftp.sra.ebi.ac.uk/vol1/run/ERR736/ERR7362682/121_S121_L001_R1_001.fastq.gz;ftp.sra.ebi.ac.uk/vol1/run/ERR736/ERR7362682/121_S121_L001_R2_001.fastq.gz	Bentonite_inner_1.5_Y2_PM7	MaCoTe2019	Inner layer bentonite_1.5	Bentonite core	Bentonite core section 3	1.5
ERR7362686	PRJEB48629	SAMEA10800339	ERX6930186	ftp.sra.ebi.ac.uk/vol1/fastq/ERR736/006/ERR7362686/ERR7362686_1.fastq.gz;ftp.sra.ebi.ac.uk/vol1/fastq/ERR736/006/ERR7362686/ERR7362686_2.fastq.gz	ftp.sra.ebi.ac.uk/vol1/run/ERR736/ERR7362686/125_S125_L001_R1_001.fastq.gz;ftp.sra.ebi.ac.uk/vol1/run/ERR736/ERR7362686/125_S125_L001_R2_001.fastq.gz	Bentonite_inner_1.5_Y2_PM9	MaCoTe2019	Inner layer bentonite_1.5	Bentonite core	Bentonite core section 4	1.5
ERR7362955	PRJEB48629	SAMEA10800340	ERX6930455	ftp.sra.ebi.ac.uk/vol1/fastq/ERR736/005/ERR7362955/ERR7362955_1.fastq.gz;ftp.sra.ebi.ac.uk/vol1/fastq/ERR736/005/ERR7362955/ERR7362955_2.fastq.gz	ftp.sra.ebi.ac.uk/vol1/run/ERR736/ERR7362955/41_S41_L001_R1_001.fastq.gz;ftp.sra.ebi.ac.uk/vol1/run/ERR736/ERR7362955/41_S41_L001_R2_001.fastq.gz	Bentonite_outer_1.25_Y1_26PMa	MaCoTe2015	Outer layer bentonite_1.25	Outer layer bentonite	Outer layer bentonite	1.25
ERR7362964	PRJEB48629	SAMEA10800341	ERX6930464	ftp.sra.ebi.ac.uk/vol1/fastq/ERR736/004/ERR7362964/ERR7362964_1.fastq.gz;ftp.sra.ebi.ac.uk/vol1/fastq/ERR736/004/ERR7362964/ERR7362964_2.fastq.gz	ftp.sra.ebi.ac.uk/vol1/run/ERR736/ERR7362964/57_S57_L001_R1_001.fastq.gz;ftp.sra.ebi.ac.uk/vol1/run/ERR736/ERR7362964/57_S57_L001_R2_001.fastq.gz	Bentonite_outer_1.25_Y1_26PMb	MaCoTe2015	Outer layer bentonite_1.25	Outer layer bentonite	Outer layer bentonite	1.25
ERR7362957	PRJEB48629	SAMEA10800342	ERX6930457	ftp.sra.ebi.ac.uk/vol1/fastq/ERR736/007/ERR7362957/ERR7362957_1.fastq.gz;ftp.sra.ebi.ac.uk/vol1/fastq/ERR736/007/ERR7362957/ERR7362957_2.fastq.gz	ftp.sra.ebi.ac.uk/vol1/run/ERR736/ERR7362957/43_S43_L001_R1_001.fastq.gz;ftp.sra.ebi.ac.uk/vol1/run/ERR736/ERR7362957/43_S43_L001_R2_001.fastq.gz	Bentonite_outer_1.25_Y1_28PMa	MaCoTe2015	Outer layer bentonite_1.25	Outer layer bentonite	Outer layer bentonite	1.25
ERR7362966	PRJEB48629	SAMEA10800343	ERX6930466	ftp.sra.ebi.ac.uk/vol1/fastq/ERR736/006/ERR7362966/ERR7362966_1.fastq.gz;ftp.sra.ebi.ac.uk/vol1/fastq/ERR736/006/ERR7362966/ERR7362966_2.fastq.gz	ftp.sra.ebi.ac.uk/vol1/run/ERR736/ERR7362966/59_S59_L001_R1_001.fastq.gz;ftp.sra.ebi.ac.uk/vol1/run/ERR736/ERR7362966/59_S59_L001_R2_001.fastq.gz	Bentonite_outer_1.25_Y1_28PMb	MaCoTe2015	Outer layer bentonite_1.25	Outer layer bentonite	Outer layer bentonite	1.25
ERR7362709	PRJEB48629	SAMEA10800344	ERX6930209	ftp.sra.ebi.ac.uk/vol1/fastq/ERR736/009/ERR7362709/ERR7362709_1.fastq.gz;ftp.sra.ebi.ac.uk/vol1/fastq/ERR736/009/ERR7362709/ERR7362709_2.fastq.gz	ftp.sra.ebi.ac.uk/vol1/run/ERR736/ERR7362709/146_S146_L001_R1_001.fastq.gz;ftp.sra.ebi.ac.uk/vol1/run/ERR736/ERR7362709/146_S146_L001_R2_001.fastq.gz	Bentonite_outer_1.25_Y2_16M2	MaCoTe2019	Outer layer bentonite_1.25	Outer layer bentonite	Bentonite core section 4*	1.25
ERR7362688	PRJEB48629	SAMEA10800345	ERX6930188	ftp.sra.ebi.ac.uk/vol1/fastq/ERR736/008/ERR7362688/ERR7362688_1.fastq.gz;ftp.sra.ebi.ac.uk/vol1/fastq/ERR736/008/ERR7362688/ERR7362688_2.fastq.gz	ftp.sra.ebi.ac.uk/vol1/run/ERR736/ERR7362688/127_S127_L001_R1_001.fastq.gz;ftp.sra.ebi.ac.uk/vol1/run/ERR736/ERR7362688/127_S127_L001_R2_001.fastq.gz	Bentonite_outer_1.25_Y2_PM11	MaCoTe2019	Outer layer bentonite_1.25	Bentonite core	Bentonite core section 2	1.25
ERR7362690	PRJEB48629	SAMEA10800346	ERX6930190	ftp.sra.ebi.ac.uk/vol1/fastq/ERR736/000/ERR7362690/ERR7362690_1.fastq.gz;ftp.sra.ebi.ac.uk/vol1/fastq/ERR736/000/ERR7362690/ERR7362690_2.fastq.gz	ftp.sra.ebi.ac.uk/vol1/run/ERR736/ERR7362690/129_S129_L001_R1_001.fastq.gz;ftp.sra.ebi.ac.uk/vol1/run/ERR736/ERR7362690/129_S129_L001_R2_001.fastq.gz	Bentonite_outer_1.25_Y2_PM13	MaCoTe2019	Outer layer bentonite_1.25	Bentonite core	Bentonite core section 1	1.25
ERR7362694	PRJEB48629	SAMEA10800347	ERX6930194	ftp.sra.ebi.ac.uk/vol1/fastq/ERR736/004/ERR7362694/ERR7362694_1.fastq.gz;ftp.sra.ebi.ac.uk/vol1/fastq/ERR736/004/ERR7362694/ERR7362694_2.fastq.gz	ftp.sra.ebi.ac.uk/vol1/run/ERR736/ERR7362694/132_S132_L001_R1_001.fastq.gz;ftp.sra.ebi.ac.uk/vol1/run/ERR736/ERR7362694/132_S132_L001_R2_001.fastq.gz	Bentonite_outer_1.25_Y2_PM16	MaCoTe2019	Outer layer bentonite_1.25	Bentonite core	Bentonite core section 4*	1.25
ERR7362697	PRJEB48629	SAMEA10800348	ERX6930197	ftp.sra.ebi.ac.uk/vol1/fastq/ERR736/007/ERR7362697/ERR7362697_1.fastq.gz;ftp.sra.ebi.ac.uk/vol1/fastq/ERR736/007/ERR7362697/ERR7362697_2.fastq.gz	ftp.sra.ebi.ac.uk/vol1/run/ERR736/ERR7362697/135_S135_L001_R1_001.fastq.gz;ftp.sra.ebi.ac.uk/vol1/run/ERR736/ERR7362697/135_S135_L001_R2_001.fastq.gz	Bentonite_outer_1.25_Y2_PM17	MaCoTe2019	Outer layer bentonite_1.25	Bentonite core	Bentonite core section 3	1.25
ERR7362700	PRJEB48629	SAMEA10800349	ERX6930200	ftp.sra.ebi.ac.uk/vol1/fastq/ERR736/000/ERR7362700/ERR7362700_1.fastq.gz;ftp.sra.ebi.ac.uk/vol1/fastq/ERR736/000/ERR7362700/ERR7362700_2.fastq.gz	ftp.sra.ebi.ac.uk/vol1/run/ERR736/ERR7362700/138_S138_L001_R1_001.fastq.gz;ftp.sra.ebi.ac.uk/vol1/run/ERR736/ERR7362700/138_S138_L001_R2_001.fastq.gz	Bentonite_outer_1.25_Y2_PM20	MaCoTe2019	Outer layer bentonite_1.25	Bentonite core	Bentonite core section 5	1.25
ERR7362959	PRJEB48629	SAMEA10800350	ERX6930459	ftp.sra.ebi.ac.uk/vol1/fastq/ERR736/009/ERR7362959/ERR7362959_1.fastq.gz;ftp.sra.ebi.ac.uk/vol1/fastq/ERR736/009/ERR7362959/ERR7362959_2.fastq.gz	ftp.sra.ebi.ac.uk/vol1/run/ERR736/ERR7362959/45_S45_L001_R1_001.fastq.gz;ftp.sra.ebi.ac.uk/vol1/run/ERR736/ERR7362959/45_S45_L001_R2_001.fastq.gz	Bentonite_outer_1.5_Y1_35PMa	MaCoTe2015	Outer layer bentonite_1.5	Outer layer bentonite	Outer layer bentonite	1.5
ERR7362969	PRJEB48629	SAMEA10800351	ERX6930469	ftp.sra.ebi.ac.uk/vol1/fastq/ERR736/009/ERR7362969/ERR7362969_1.fastq.gz;ftp.sra.ebi.ac.uk/vol1/fastq/ERR736/009/ERR7362969/ERR7362969_2.fastq.gz	ftp.sra.ebi.ac.uk/vol1/run/ERR736/ERR7362969/61_S61_L001_R1_001.fastq.gz;ftp.sra.ebi.ac.uk/vol1/run/ERR736/ERR7362969/61_S61_L001_R2_001.fastq.gz	Bentonite_outer_1.5_Y1_35PMb	MaCoTe2015	Outer layer bentonite_1.5	Outer layer bentonite	Outer layer bentonite	1.5
ERR7362961	PRJEB48629	SAMEA10800352	ERX6930461	ftp.sra.ebi.ac.uk/vol1/fastq/ERR736/001/ERR7362961/ERR7362961_1.fastq.gz;ftp.sra.ebi.ac.uk/vol1/fastq/ERR736/001/ERR7362961/ERR7362961_2.fastq.gz	ftp.sra.ebi.ac.uk/vol1/run/ERR736/ERR7362961/47_S47_L001_R1_001.fastq.gz;ftp.sra.ebi.ac.uk/vol1/run/ERR736/ERR7362961/47_S47_L001_R2_001.fastq.gz	Bentonite_outer_1.5_Y1_37PMa	MaCoTe2015	Outer layer bentonite_1.5	Outer layer bentonite	Outer layer bentonite	1.5
ERR7362971	PRJEB48629	SAMEA10800353	ERX6930471	ftp.sra.ebi.ac.uk/vol1/fastq/ERR736/001/ERR7362971/ERR7362971_1.fastq.gz;ftp.sra.ebi.ac.uk/vol1/fastq/ERR736/001/ERR7362971/ERR7362971_2.fastq.gz	ftp.sra.ebi.ac.uk/vol1/run/ERR736/ERR7362971/63_S63_L001_R1_001.fastq.gz;ftp.sra.ebi.ac.uk/vol1/run/ERR736/ERR7362971/63_S63_L001_R2_001.fastq.gz	Bentonite_outer_1.5_Y1_37PMb	MaCoTe2015	Outer layer bentonite_1.5	Outer layer bentonite	Outer layer bentonite	1.5
ERR7362674	PRJEB48629	SAMEA10800354	ERX6930174	ftp.sra.ebi.ac.uk/vol1/fastq/ERR736/004/ERR7362674/ERR7362674_1.fastq.gz;ftp.sra.ebi.ac.uk/vol1/fastq/ERR736/004/ERR7362674/ERR7362674_2.fastq.gz	ftp.sra.ebi.ac.uk/vol1/run/ERR736/ERR7362674/114_S114_L001_R1_001.fastq.gz;ftp.sra.ebi.ac.uk/vol1/run/ERR736/ERR7362674/114_S114_L001_R2_001.fastq.gz	Bentonite_outer_1.5_Y2_PM1	MaCoTe2019	Outer layer bentonite_1.5	Bentonite core	Bentonite core section 2	1.5
ERR7362687	PRJEB48629	SAMEA10800355	ERX6930187	ftp.sra.ebi.ac.uk/vol1/fastq/ERR736/007/ERR7362687/ERR7362687_1.fastq.gz;ftp.sra.ebi.ac.uk/vol1/fastq/ERR736/007/ERR7362687/ERR7362687_2.fastq.gz	ftp.sra.ebi.ac.uk/vol1/run/ERR736/ERR7362687/126_S126_L001_R1_001.fastq.gz;ftp.sra.ebi.ac.uk/vol1/run/ERR736/ERR7362687/126_S126_L001_R2_001.fastq.gz	Bentonite_outer_1.5_Y2_PM10	MaCoTe2019	Outer layer bentonite_1.5	Bentonite core	Bentonite core section 4	1.5
ERR7362693	PRJEB48629	SAMEA10800356	ERX6930193	ftp.sra.ebi.ac.uk/vol1/fastq/ERR736/003/ERR7362693/ERR7362693_1.fastq.gz;ftp.sra.ebi.ac.uk/vol1/fastq/ERR736/003/ERR7362693/ERR7362693_2.fastq.gz	ftp.sra.ebi.ac.uk/vol1/run/ERR736/ERR7362693/131_S131_L001_R1_001.fastq.gz;ftp.sra.ebi.ac.uk/vol1/run/ERR736/ERR7362693/131_S131_L001_R2_001.fastq.gz	Bentonite_outer_1.5_Y2_PM15	MaCoTe2019	Outer layer bentonite_1.5	Bentonite core	Bentonite core section 3	1.5
ERR7362676	PRJEB48629	SAMEA10800357	ERX6930176	ftp.sra.ebi.ac.uk/vol1/fastq/ERR736/006/ERR7362676/ERR7362676_1.fastq.gz;ftp.sra.ebi.ac.uk/vol1/fastq/ERR736/006/ERR7362676/ERR7362676_2.fastq.gz	ftp.sra.ebi.ac.uk/vol1/run/ERR736/ERR7362676/116_S116_L001_R1_001.fastq.gz;ftp.sra.ebi.ac.uk/vol1/run/ERR736/ERR7362676/116_S116_L001_R2_001.fastq.gz	Bentonite_outer_1.5_Y2_PM3	MaCoTe2019	Outer layer bentonite_1.5	Bentonite core	Bentonite core section 1	1.5
ERR7362681	PRJEB48629	SAMEA10800358	ERX6930181	ftp.sra.ebi.ac.uk/vol1/fastq/ERR736/001/ERR7362681/ERR7362681_1.fastq.gz;ftp.sra.ebi.ac.uk/vol1/fastq/ERR736/001/ERR7362681/ERR7362681_2.fastq.gz	ftp.sra.ebi.ac.uk/vol1/run/ERR736/ERR7362681/120_S120_L001_R1_001.fastq.gz;ftp.sra.ebi.ac.uk/vol1/run/ERR736/ERR7362681/120_S120_L001_R2_001.fastq.gz	Bentonite_outer_1.5_Y2_PM6	MaCoTe2019	Outer layer bentonite_1.5	Bentonite core	Bentonite core section 5	1.5
ERR7362777	PRJEB48629	SAMEA10800359	ERX6930277	ftp.sra.ebi.ac.uk/vol1/fastq/ERR736/007/ERR7362777/ERR7362777_1.fastq.gz;ftp.sra.ebi.ac.uk/vol1/fastq/ERR736/007/ERR7362777/ERR7362777_2.fastq.gz	ftp.sra.ebi.ac.uk/vol1/run/ERR736/ERR7362777/207_S207_L001_R1_001.fastq.gz;ftp.sra.ebi.ac.uk/vol1/run/ERR736/ERR7362777/207_S207_L001_R2_001.fastq.gz	Black_bentonite_1.25_Y2_R54	MaCoTe2019	Black bentonite_1.25	Black bentonite	Black bentonite	1.25
ERR7362786	PRJEB48629	SAMEA10800360	ERX6930286	ftp.sra.ebi.ac.uk/vol1/fastq/ERR736/006/ERR7362786/ERR7362786_1.fastq.gz;ftp.sra.ebi.ac.uk/vol1/fastq/ERR736/006/ERR7362786/ERR7362786_2.fastq.gz	ftp.sra.ebi.ac.uk/vol1/run/ERR736/ERR7362786/215_S215_L001_R1_001.fastq.gz;ftp.sra.ebi.ac.uk/vol1/run/ERR736/ERR7362786/215_S215_L001_R2_001.fastq.gz	Black_bentonite_1.25_Y2_R63	MaCoTe2019	Black bentonite_1.25	Black bentonite	Black bentonite	1.25
ERR7362788	PRJEB48629	SAMEA10800361	ERX6930288	ftp.sra.ebi.ac.uk/vol1/fastq/ERR736/008/ERR7362788/ERR7362788_1.fastq.gz;ftp.sra.ebi.ac.uk/vol1/fastq/ERR736/008/ERR7362788/ERR7362788_2.fastq.gz	ftp.sra.ebi.ac.uk/vol1/run/ERR736/ERR7362788/217_S217_L001_R1_001.fastq.gz;ftp.sra.ebi.ac.uk/vol1/run/ERR736/ERR7362788/217_S217_L001_R2_001.fastq.gz	Black_bentonite_1.25_Y2_R65	MaCoTe2019	Black bentonite_1.25	Black bentonite	Black bentonite	1.25
ERR7362725	PRJEB48629	SAMEA10800362	ERX6930225	ftp.sra.ebi.ac.uk/vol1/fastq/ERR736/005/ERR7362725/ERR7362725_1.fastq.gz;ftp.sra.ebi.ac.uk/vol1/fastq/ERR736/005/ERR7362725/ERR7362725_2.fastq.gz	ftp.sra.ebi.ac.uk/vol1/run/ERR736/ERR7362725/160_S160_L001_R1_001.fastq.gz;ftp.sra.ebi.ac.uk/vol1/run/ERR736/ERR7362725/160_S160_L001_R2_001.fastq.gz	Black_bentonite_1.5_Y2_R03	MaCoTe2019	Black bentonite_1.5	Black bentonite	Black bentonite	1.5
ERR7362730	PRJEB48629	SAMEA10800363	ERX6930230	ftp.sra.ebi.ac.uk/vol1/fastq/ERR736/000/ERR7362730/ERR7362730_1.fastq.gz;ftp.sra.ebi.ac.uk/vol1/fastq/ERR736/000/ERR7362730/ERR7362730_2.fastq.gz	ftp.sra.ebi.ac.uk/vol1/run/ERR736/ERR7362730/165_S165_L001_R1_001.fastq.gz;ftp.sra.ebi.ac.uk/vol1/run/ERR736/ERR7362730/165_S165_L001_R2_001.fastq.gz	Black_bentonite_1.5_Y2_R08	MaCoTe2019	Black bentonite_1.5	Black bentonite	Black bentonite	1.5
ERR7362760	PRJEB48629	SAMEA10800364	ERX6930260	ftp.sra.ebi.ac.uk/vol1/fastq/ERR736/000/ERR7362760/ERR7362760_1.fastq.gz;ftp.sra.ebi.ac.uk/vol1/fastq/ERR736/000/ERR7362760/ERR7362760_2.fastq.gz	ftp.sra.ebi.ac.uk/vol1/run/ERR736/ERR7362760/192_S192_L001_R1_001.fastq.gz;ftp.sra.ebi.ac.uk/vol1/run/ERR736/ERR7362760/192_S192_L001_R2_001.fastq.gz	Black_bentonite_1.5_Y2_R38	MaCoTe2019	Black bentonite_1.5	Black bentonite	Black bentonite	1.5
ERR7362702	PRJEB48629	SAMEA10800365	ERX6930202	ftp.sra.ebi.ac.uk/vol1/fastq/ERR736/002/ERR7362702/ERR7362702_1.fastq.gz;ftp.sra.ebi.ac.uk/vol1/fastq/ERR736/002/ERR7362702/ERR7362702_2.fastq.gz	ftp.sra.ebi.ac.uk/vol1/run/ERR736/ERR7362702/14_S14_L001_R1_001.fastq.gz;ftp.sra.ebi.ac.uk/vol1/run/ERR736/ERR7362702/14_S14_L001_R2_001.fastq.gz	Black_deposit_1.25_Y1_7	MaCoTe2015	Black deposit_1.25	deposit	Black deposit	1.25
ERR7362772	PRJEB48629	SAMEA10800366	ERX6930272	ftp.sra.ebi.ac.uk/vol1/fastq/ERR736/002/ERR7362772/ERR7362772_1.fastq.gz;ftp.sra.ebi.ac.uk/vol1/fastq/ERR736/002/ERR7362772/ERR7362772_2.fastq.gz	ftp.sra.ebi.ac.uk/vol1/run/ERR736/ERR7362772/202_S202_L001_R1_001.fastq.gz;ftp.sra.ebi.ac.uk/vol1/run/ERR736/ERR7362772/202_S202_L001_R2_001.fastq.gz	Black_deposit_1.25_Y2_R48	MaCoTe2019	Black deposit_1.25	Swab of black deposit 3	Black deposit	1.25
ERR7362775	PRJEB48629	SAMEA10800367	ERX6930275	ftp.sra.ebi.ac.uk/vol1/fastq/ERR736/005/ERR7362775/ERR7362775_1.fastq.gz;ftp.sra.ebi.ac.uk/vol1/fastq/ERR736/005/ERR7362775/ERR7362775_2.fastq.gz	ftp.sra.ebi.ac.uk/vol1/run/ERR736/ERR7362775/205_S205_L001_R1_001.fastq.gz;ftp.sra.ebi.ac.uk/vol1/run/ERR736/ERR7362775/205_S205_L001_R2_001.fastq.gz	Black_deposit_1.25_Y2_R52	MaCoTe2019	Black deposit_1.25	Swab of black deposit 1	Black deposit	1.25
ERR7362779	PRJEB48629	SAMEA10800368	ERX6930279	ftp.sra.ebi.ac.uk/vol1/fastq/ERR736/009/ERR7362779/ERR7362779_1.fastq.gz;ftp.sra.ebi.ac.uk/vol1/fastq/ERR736/009/ERR7362779/ERR7362779_2.fastq.gz	ftp.sra.ebi.ac.uk/vol1/run/ERR736/ERR7362779/209_S209_L001_R1_001.fastq.gz;ftp.sra.ebi.ac.uk/vol1/run/ERR736/ERR7362779/209_S209_L001_R2_001.fastq.gz	Black_deposit_1.25_Y2_R56	MaCoTe2019	Black deposit_1.25	Piece of black deposit from lid 3	Black deposit	1.25
ERR7362781	PRJEB48629	SAMEA10800369	ERX6930281	ftp.sra.ebi.ac.uk/vol1/fastq/ERR736/001/ERR7362781/ERR7362781_1.fastq.gz;ftp.sra.ebi.ac.uk/vol1/fastq/ERR736/001/ERR7362781/ERR7362781_2.fastq.gz	ftp.sra.ebi.ac.uk/vol1/run/ERR736/ERR7362781/210_S210_L001_R1_001.fastq.gz;ftp.sra.ebi.ac.uk/vol1/run/ERR736/ERR7362781/210_S210_L001_R2_001.fastq.gz	Black_deposit_1.25_Y2_R57	MaCoTe2019	Black deposit_1.25	Piece of black deposit from lid 4	Black deposit	1.25
ERR7362793	PRJEB48629	SAMEA10800370	ERX6930293	ftp.sra.ebi.ac.uk/vol1/fastq/ERR736/003/ERR7362793/ERR7362793_1.fastq.gz;ftp.sra.ebi.ac.uk/vol1/fastq/ERR736/003/ERR7362793/ERR7362793_2.fastq.gz	ftp.sra.ebi.ac.uk/vol1/run/ERR736/ERR7362793/221_S221_L001_R1_001.fastq.gz;ftp.sra.ebi.ac.uk/vol1/run/ERR736/ERR7362793/221_S221_L001_R2_001.fastq.gz	Black_deposit_1.25_Y2_R69	MaCoTe2019	Black deposit_1.25	Swab of black deposit 2	Black deposit	1.25
ERR7362801	PRJEB48629	SAMEA10800371	ERX6930301	ftp.sra.ebi.ac.uk/vol1/fastq/ERR736/001/ERR7362801/ERR7362801_1.fastq.gz;ftp.sra.ebi.ac.uk/vol1/fastq/ERR736/001/ERR7362801/ERR7362801_2.fastq.gz	ftp.sra.ebi.ac.uk/vol1/run/ERR736/ERR7362801/229_S229_L001_R1_001.fastq.gz;ftp.sra.ebi.ac.uk/vol1/run/ERR736/ERR7362801/229_S229_L001_R2_001.fastq.gz	Black_deposit_1.25_Y2_R77	MaCoTe2019	Black deposit_1.25	Piece of black deposit from lid 1	Black deposit	1.25
ERR7362809	PRJEB48629	SAMEA10800372	ERX6930309	ftp.sra.ebi.ac.uk/vol1/fastq/ERR736/009/ERR7362809/ERR7362809_1.fastq.gz;ftp.sra.ebi.ac.uk/vol1/fastq/ERR736/009/ERR7362809/ERR7362809_2.fastq.gz	ftp.sra.ebi.ac.uk/vol1/run/ERR736/ERR7362809/236_S236_L001_R1_001.fastq.gz;ftp.sra.ebi.ac.uk/vol1/run/ERR736/ERR7362809/236_S236_L001_R2_001.fastq.gz	Black_deposit_1.25_Y2_R84	MaCoTe2019	Black deposit_1.25	Piece of black deposit from lid 2	Black deposit	1.25
ERR7362915	PRJEB48629	SAMEA10800373	ERX6930415	ftp.sra.ebi.ac.uk/vol1/fastq/ERR736/005/ERR7362915/ERR7362915_1.fastq.gz;ftp.sra.ebi.ac.uk/vol1/fastq/ERR736/005/ERR7362915/ERR7362915_2.fastq.gz	ftp.sra.ebi.ac.uk/vol1/run/ERR736/ERR7362915/35_S35_L001_R1_001.fastq.gz;ftp.sra.ebi.ac.uk/vol1/run/ERR736/ERR7362915/35_S35_L001_R2_001.fastq.gz	Black_deposit_1.5_Y1_17	MaCoTe2015	Black deposit_1.5	deposit	Black deposit	1.5
ERR7362723	PRJEB48629	SAMEA10800374	ERX6930223	ftp.sra.ebi.ac.uk/vol1/fastq/ERR736/003/ERR7362723/ERR7362723_1.fastq.gz;ftp.sra.ebi.ac.uk/vol1/fastq/ERR736/003/ERR7362723/ERR7362723_2.fastq.gz	ftp.sra.ebi.ac.uk/vol1/run/ERR736/ERR7362723/159_S159_L001_R1_001.fastq.gz;ftp.sra.ebi.ac.uk/vol1/run/ERR736/ERR7362723/159_S159_L001_R2_001.fastq.gz	Black_deposit_1.5_Y2_R02	MaCoTe2019	Black deposit_1.5	Piece of black deposit from lid 5	Black deposit	1.5
ERR7362733	PRJEB48629	SAMEA10800375	ERX6930233	ftp.sra.ebi.ac.uk/vol1/fastq/ERR736/003/ERR7362733/ERR7362733_1.fastq.gz;ftp.sra.ebi.ac.uk/vol1/fastq/ERR736/003/ERR7362733/ERR7362733_2.fastq.gz	ftp.sra.ebi.ac.uk/vol1/run/ERR736/ERR7362733/168_S168_L001_R1_001.fastq.gz;ftp.sra.ebi.ac.uk/vol1/run/ERR736/ERR7362733/168_S168_L001_R2_001.fastq.gz	Black_deposit_1.5_Y2_R11	MaCoTe2019	Black deposit_1.5	Swab of black deposit 2	Black deposit	1.5
ERR7362734	PRJEB48629	SAMEA10800376	ERX6930234	ftp.sra.ebi.ac.uk/vol1/fastq/ERR736/004/ERR7362734/ERR7362734_1.fastq.gz;ftp.sra.ebi.ac.uk/vol1/fastq/ERR736/004/ERR7362734/ERR7362734_2.fastq.gz	ftp.sra.ebi.ac.uk/vol1/run/ERR736/ERR7362734/169_S169_L001_R1_001.fastq.gz;ftp.sra.ebi.ac.uk/vol1/run/ERR736/ERR7362734/169_S169_L001_R2_001.fastq.gz	Black_deposit_1.5_Y2_R12	MaCoTe2019	Black deposit_1.5	Swab of black deposit 1	Black deposit	1.5
ERR7362737	PRJEB48629	SAMEA10800377	ERX6930237	ftp.sra.ebi.ac.uk/vol1/fastq/ERR736/007/ERR7362737/ERR7362737_1.fastq.gz;ftp.sra.ebi.ac.uk/vol1/fastq/ERR736/007/ERR7362737/ERR7362737_2.fastq.gz	ftp.sra.ebi.ac.uk/vol1/run/ERR736/ERR7362737/171_S171_L001_R1_001.fastq.gz;ftp.sra.ebi.ac.uk/vol1/run/ERR736/ERR7362737/171_S171_L001_R2_001.fastq.gz	Black_deposit_1.5_Y2_R14	MaCoTe2019	Black deposit_1.5	Piece of black deposit from lid 3	Black deposit	1.5
ERR7362747	PRJEB48629	SAMEA10800378	ERX6930247	ftp.sra.ebi.ac.uk/vol1/fastq/ERR736/007/ERR7362747/ERR7362747_1.fastq.gz;ftp.sra.ebi.ac.uk/vol1/fastq/ERR736/007/ERR7362747/ERR7362747_2.fastq.gz	ftp.sra.ebi.ac.uk/vol1/run/ERR736/ERR7362747/180_S180_L001_R1_001.fastq.gz;ftp.sra.ebi.ac.uk/vol1/run/ERR736/ERR7362747/180_S180_L001_R2_001.fastq.gz	Black_deposit_1.5_Y2_R23	MaCoTe2019	Black deposit_1.5	Piece of black deposit from lid 1	Black deposit	1.5
ERR7362750	PRJEB48629	SAMEA10800379	ERX6930250	ftp.sra.ebi.ac.uk/vol1/fastq/ERR736/000/ERR7362750/ERR7362750_1.fastq.gz;ftp.sra.ebi.ac.uk/vol1/fastq/ERR736/000/ERR7362750/ERR7362750_2.fastq.gz	ftp.sra.ebi.ac.uk/vol1/run/ERR736/ERR7362750/183_S183_L001_R1_001.fastq.gz;ftp.sra.ebi.ac.uk/vol1/run/ERR736/ERR7362750/183_S183_L001_R2_001.fastq.gz	Black_deposit_1.5_Y2_R28	MaCoTe2019	Black deposit_1.5	Swab of black deposit 3	Black deposit	1.5
ERR7362756	PRJEB48629	SAMEA10800380	ERX6930256	ftp.sra.ebi.ac.uk/vol1/fastq/ERR736/006/ERR7362756/ERR7362756_1.fastq.gz;ftp.sra.ebi.ac.uk/vol1/fastq/ERR736/006/ERR7362756/ERR7362756_2.fastq.gz	ftp.sra.ebi.ac.uk/vol1/run/ERR736/ERR7362756/189_S189_L001_R1_001.fastq.gz;ftp.sra.ebi.ac.uk/vol1/run/ERR736/ERR7362756/189_S189_L001_R2_001.fastq.gz	Black_deposit_1.5_Y2_R34	MaCoTe2019	Black deposit_1.5	Piece of black deposit from lid 2	Black deposit	1.5
ERR7362761	PRJEB48629	SAMEA10800381	ERX6930261	ftp.sra.ebi.ac.uk/vol1/fastq/ERR736/001/ERR7362761/ERR7362761_1.fastq.gz;ftp.sra.ebi.ac.uk/vol1/fastq/ERR736/001/ERR7362761/ERR7362761_2.fastq.gz	ftp.sra.ebi.ac.uk/vol1/run/ERR736/ERR7362761/193_S193_L001_R1_001.fastq.gz;ftp.sra.ebi.ac.uk/vol1/run/ERR736/ERR7362761/193_S193_L001_R2_001.fastq.gz	Black_deposit_1.5_Y2_R40	MaCoTe2019	Black deposit_1.5	Piece of black deposit from lid 4	Black deposit	1.5
ERR7362982	PRJEB48629	SAMEA10800382	ERX6930482	ftp.sra.ebi.ac.uk/vol1/fastq/ERR736/002/ERR7362982/ERR7362982_1.fastq.gz;ftp.sra.ebi.ac.uk/vol1/fastq/ERR736/002/ERR7362982/ERR7362982_2.fastq.gz	ftp.sra.ebi.ac.uk/vol1/run/ERR736/ERR7362982/74_S74_L001_R1_001.fastq.gz;ftp.sra.ebi.ac.uk/vol1/run/ERR736/ERR7362982/74_S74_L001_R2_001.fastq.gz	Borehole_fluid_Y1_43a	MaCoTe2015	Borehole fluid	Borehole 13.001	Borehole fluid	NA
ERR7362990	PRJEB48629	SAMEA10800383	ERX6930490	ftp.sra.ebi.ac.uk/vol1/fastq/ERR736/000/ERR7362990/ERR7362990_1.fastq.gz;ftp.sra.ebi.ac.uk/vol1/fastq/ERR736/000/ERR7362990/ERR7362990_2.fastq.gz	ftp.sra.ebi.ac.uk/vol1/run/ERR736/ERR7362990/90_S90_L001_R1_001.fastq.gz;ftp.sra.ebi.ac.uk/vol1/run/ERR736/ERR7362990/90_S90_L001_R2_001.fastq.gz	Borehole_fluid_Y1_43b	MaCoTe2015	Borehole fluid	Borehole 13.001	Borehole fluid	NA
ERR7362996	PRJEB48629	SAMEA10800384	ERX6930496	ftp.sra.ebi.ac.uk/vol1/fastq/ERR736/006/ERR7362996/ERR7362996_1.fastq.gz;ftp.sra.ebi.ac.uk/vol1/fastq/ERR736/006/ERR7362996/ERR7362996_2.fastq.gz	ftp.sra.ebi.ac.uk/vol1/run/ERR736/ERR7362996/Katja1_S229_L001_R1_001.fastq.gz;ftp.sra.ebi.ac.uk/vol1/run/ERR736/ERR7362996/Katja1_S229_L001_R2_001.fastq.gz	Borehole_fluid_Y2_a	MaCoTe2019	Borehole fluid	Borehole fluid	Borehole fluid	NA
ERR7362997	PRJEB48629	SAMEA10800385	ERX6930497	ftp.sra.ebi.ac.uk/vol1/fastq/ERR736/007/ERR7362997/ERR7362997_1.fastq.gz;ftp.sra.ebi.ac.uk/vol1/fastq/ERR736/007/ERR7362997/ERR7362997_2.fastq.gz	ftp.sra.ebi.ac.uk/vol1/run/ERR736/ERR7362997/Katja2_S230_L001_R1_001.fastq.gz;ftp.sra.ebi.ac.uk/vol1/run/ERR736/ERR7362997/Katja2_S230_L001_R2_001.fastq.gz	Borehole_fluid_Y2_b	MaCoTe2019	Borehole fluid	Borehole fluid	Borehole fluid	NA
ERR7363000	PRJEB48629	SAMEA10800388	ERX6930500	ftp.sra.ebi.ac.uk/vol1/fastq/ERR736/000/ERR7363000/ERR7363000_1.fastq.gz;ftp.sra.ebi.ac.uk/vol1/fastq/ERR736/000/ERR7363000/ERR7363000_2.fastq.gz	ftp.sra.ebi.ac.uk/vol1/run/ERR736/ERR7363000/Katja5_S233_L001_R1_001.fastq.gz;ftp.sra.ebi.ac.uk/vol1/run/ERR736/ERR7363000/Katja5_S233_L001_R2_001.fastq.gz	Borehole_fluid_Y2_KitControl	MaCoTe2019	Kit control	Kit control	Kit control	NA
ERR7363001	PRJEB48629	SAMEA10800389	ERX6930501	ftp.sra.ebi.ac.uk/vol1/fastq/ERR736/001/ERR7363001/ERR7363001_1.fastq.gz;ftp.sra.ebi.ac.uk/vol1/fastq/ERR736/001/ERR7363001/ERR7363001_2.fastq.gz	ftp.sra.ebi.ac.uk/vol1/run/ERR736/ERR7363001/KatjaNTC1_S228_L001_R1_001.fastq.gz;ftp.sra.ebi.ac.uk/vol1/run/ERR736/ERR7363001/KatjaNTC1_S228_L001_R2_001.fastq.gz	Borehole_fluid_Y2_NTC1	MaCoTe2019	Negative control	Negative control	Negative control	NA
ERR7363002	PRJEB48629	SAMEA10800390	ERX6930502	ftp.sra.ebi.ac.uk/vol1/fastq/ERR736/002/ERR7363002/ERR7363002_1.fastq.gz;ftp.sra.ebi.ac.uk/vol1/fastq/ERR736/002/ERR7363002/ERR7363002_2.fastq.gz	ftp.sra.ebi.ac.uk/vol1/run/ERR736/ERR7363002/KatjaNTC2_S234_L001_R1_001.fastq.gz;ftp.sra.ebi.ac.uk/vol1/run/ERR736/ERR7363002/KatjaNTC2_S234_L001_R2_001.fastq.gz	Borehole_fluid_Y2_NTC2	MaCoTe2019	Negative control	Negative control	Negative control	NA
ERR7362998	PRJEB48629	SAMEA10800386	ERX6930498	ftp.sra.ebi.ac.uk/vol1/fastq/ERR736/008/ERR7362998/ERR7362998_1.fastq.gz;ftp.sra.ebi.ac.uk/vol1/fastq/ERR736/008/ERR7362998/ERR7362998_2.fastq.gz	ftp.sra.ebi.ac.uk/vol1/run/ERR736/ERR7362998/Katja3_S231_L001_R1_001.fastq.gz;ftp.sra.ebi.ac.uk/vol1/run/ERR736/ERR7362998/Katja3_S231_L001_R2_001.fastq.gz	Borehole_fluid_Y2_SterivexControla	MaCoTe2019	Sterivex control	Air blank 13.001	Air blank 13.001	NA
ERR7362999	PRJEB48629	SAMEA10800387	ERX6930499	ftp.sra.ebi.ac.uk/vol1/fastq/ERR736/009/ERR7362999/ERR7362999_1.fastq.gz;ftp.sra.ebi.ac.uk/vol1/fastq/ERR736/009/ERR7362999/ERR7362999_2.fastq.gz	ftp.sra.ebi.ac.uk/vol1/run/ERR736/ERR7362999/Katja4_S232_L001_R1_001.fastq.gz;ftp.sra.ebi.ac.uk/vol1/run/ERR736/ERR7362999/Katja4_S232_L001_R2_001.fastq.gz	Borehole_fluid_Y2_SterivexControlb	MaCoTe2019	Sterivex control	Air blank 13.001	Air blank 13.001	NA
ERR7362984	PRJEB48629	SAMEA10800391	ERX6930484	ftp.sra.ebi.ac.uk/vol1/fastq/ERR736/004/ERR7362984/ERR7362984_1.fastq.gz;ftp.sra.ebi.ac.uk/vol1/fastq/ERR736/004/ERR7362984/ERR7362984_2.fastq.gz	ftp.sra.ebi.ac.uk/vol1/run/ERR736/ERR7362984/78_S78_L001_R1_001.fastq.gz;ftp.sra.ebi.ac.uk/vol1/run/ERR736/ERR7362984/78_S78_L001_R2_001.fastq.gz	BOUS_Y1_47a	MaCoTe2015	Groundwater	BOUS 85.003	Groundwater	NA
ERR7362992	PRJEB48629	SAMEA10800392	ERX6930492	ftp.sra.ebi.ac.uk/vol1/fastq/ERR736/002/ERR7362992/ERR7362992_1.fastq.gz;ftp.sra.ebi.ac.uk/vol1/fastq/ERR736/002/ERR7362992/ERR7362992_2.fastq.gz	ftp.sra.ebi.ac.uk/vol1/run/ERR736/ERR7362992/94_S94_L001_R1_001.fastq.gz;ftp.sra.ebi.ac.uk/vol1/run/ERR736/ERR7362992/94_S94_L001_R2_001.fastq.gz	BOUS_Y1_47b	MaCoTe2015	Groundwater	BOUS 85.003	Groundwater	NA
ERR7362989	PRJEB48629	SAMEA10800393	ERX6930489	ftp.sra.ebi.ac.uk/vol1/fastq/ERR736/009/ERR7362989/ERR7362989_1.fastq.gz;ftp.sra.ebi.ac.uk/vol1/fastq/ERR736/009/ERR7362989/ERR7362989_2.fastq.gz	ftp.sra.ebi.ac.uk/vol1/run/ERR736/ERR7362989/9_S9_L001_R1_001.fastq.gz;ftp.sra.ebi.ac.uk/vol1/run/ERR736/ERR7362989/9_S9_L001_R2_001.fastq.gz	Case_1.25_Y1_5a	MaCoTe2015	Case_1.25	swab	Case	1.25
ERR7362659	PRJEB48629	SAMEA10800394	ERX6930159	ftp.sra.ebi.ac.uk/vol1/fastq/ERR736/009/ERR7362659/ERR7362659_1.fastq.gz;ftp.sra.ebi.ac.uk/vol1/fastq/ERR736/009/ERR7362659/ERR7362659_2.fastq.gz	ftp.sra.ebi.ac.uk/vol1/run/ERR736/ERR7362659/10_S10_L001_R1_001.fastq.gz;ftp.sra.ebi.ac.uk/vol1/run/ERR736/ERR7362659/10_S10_L001_R2_001.fastq.gz	Case_1.25_Y1_5b	MaCoTe2015	Case_1.25	swab	Case	1.25
ERR7362669	PRJEB48629	SAMEA10800395	ERX6930169	ftp.sra.ebi.ac.uk/vol1/fastq/ERR736/009/ERR7362669/ERR7362669_1.fastq.gz;ftp.sra.ebi.ac.uk/vol1/fastq/ERR736/009/ERR7362669/ERR7362669_2.fastq.gz	ftp.sra.ebi.ac.uk/vol1/run/ERR736/ERR7362669/11_S11_L001_R1_001.fastq.gz;ftp.sra.ebi.ac.uk/vol1/run/ERR736/ERR7362669/11_S11_L001_R2_001.fastq.gz	Case_1.25_Y1_6a	MaCoTe2015	Case_1.25	swab	Case	1.25
ERR7362680	PRJEB48629	SAMEA10800396	ERX6930180	ftp.sra.ebi.ac.uk/vol1/fastq/ERR736/000/ERR7362680/ERR7362680_1.fastq.gz;ftp.sra.ebi.ac.uk/vol1/fastq/ERR736/000/ERR7362680/ERR7362680_2.fastq.gz	ftp.sra.ebi.ac.uk/vol1/run/ERR736/ERR7362680/12_S12_L001_R1_001.fastq.gz;ftp.sra.ebi.ac.uk/vol1/run/ERR736/ERR7362680/12_S12_L001_R2_001.fastq.gz	Case_1.25_Y1_6b	MaCoTe2015	Case_1.25	swab	Case	1.25
ERR7362691	PRJEB48629	SAMEA10800397	ERX6930191	ftp.sra.ebi.ac.uk/vol1/fastq/ERR736/001/ERR7362691/ERR7362691_1.fastq.gz;ftp.sra.ebi.ac.uk/vol1/fastq/ERR736/001/ERR7362691/ERR7362691_2.fastq.gz	ftp.sra.ebi.ac.uk/vol1/run/ERR736/ERR7362691/13_S13_L001_R1_001.fastq.gz;ftp.sra.ebi.ac.uk/vol1/run/ERR736/ERR7362691/13_S13_L001_R2_001.fastq.gz	Case_1.25_Y1_6c	MaCoTe2015	Case_1.25	swab	Case	1.25
ERR7362713	PRJEB48629	SAMEA10800398	ERX6930213	ftp.sra.ebi.ac.uk/vol1/fastq/ERR736/003/ERR7362713/ERR7362713_1.fastq.gz;ftp.sra.ebi.ac.uk/vol1/fastq/ERR736/003/ERR7362713/ERR7362713_2.fastq.gz	ftp.sra.ebi.ac.uk/vol1/run/ERR736/ERR7362713/15_S15_L001_R1_001.fastq.gz;ftp.sra.ebi.ac.uk/vol1/run/ERR736/ERR7362713/15_S15_L001_R2_001.fastq.gz	Case_1.25_Y1_8a	MaCoTe2015	Case_1.25	swab	Case	1.25
ERR7362724	PRJEB48629	SAMEA10800399	ERX6930224	ftp.sra.ebi.ac.uk/vol1/fastq/ERR736/004/ERR7362724/ERR7362724_1.fastq.gz;ftp.sra.ebi.ac.uk/vol1/fastq/ERR736/004/ERR7362724/ERR7362724_2.fastq.gz	ftp.sra.ebi.ac.uk/vol1/run/ERR736/ERR7362724/16_S16_L001_R1_001.fastq.gz;ftp.sra.ebi.ac.uk/vol1/run/ERR736/ERR7362724/16_S16_L001_R2_001.fastq.gz	Case_1.25_Y1_8b	MaCoTe2015	Case_1.25	swab	Case	1.25
ERR7362767	PRJEB48629	SAMEA10800400	ERX6930267	ftp.sra.ebi.ac.uk/vol1/fastq/ERR736/007/ERR7362767/ERR7362767_1.fastq.gz;ftp.sra.ebi.ac.uk/vol1/fastq/ERR736/007/ERR7362767/ERR7362767_2.fastq.gz	ftp.sra.ebi.ac.uk/vol1/run/ERR736/ERR7362767/199_S199_L001_R1_001.fastq.gz;ftp.sra.ebi.ac.uk/vol1/run/ERR736/ERR7362767/199_S199_L001_R2_001.fastq.gz	Case_1.25_Y2_R45	MaCoTe2019	Case_1.25	Case outside, middle	Case	1.25
ERR7362782	PRJEB48629	SAMEA10800401	ERX6930282	ftp.sra.ebi.ac.uk/vol1/fastq/ERR736/002/ERR7362782/ERR7362782_1.fastq.gz;ftp.sra.ebi.ac.uk/vol1/fastq/ERR736/002/ERR7362782/ERR7362782_2.fastq.gz	ftp.sra.ebi.ac.uk/vol1/run/ERR736/ERR7362782/211_S211_L001_R1_001.fastq.gz;ftp.sra.ebi.ac.uk/vol1/run/ERR736/ERR7362782/211_S211_L001_R2_001.fastq.gz	Case_1.25_Y2_R59	MaCoTe2019	Case_1.25	Case outside, top	Case	1.25
ERR7362783	PRJEB48629	SAMEA10800402	ERX6930283	ftp.sra.ebi.ac.uk/vol1/fastq/ERR736/003/ERR7362783/ERR7362783_1.fastq.gz;ftp.sra.ebi.ac.uk/vol1/fastq/ERR736/003/ERR7362783/ERR7362783_2.fastq.gz	ftp.sra.ebi.ac.uk/vol1/run/ERR736/ERR7362783/212_S212_L001_R1_001.fastq.gz;ftp.sra.ebi.ac.uk/vol1/run/ERR736/ERR7362783/212_S212_L001_R2_001.fastq.gz	Case_1.25_Y2_R60	MaCoTe2019	Case_1.25	Case outside, bottom	Case	1.25
ERR7362785	PRJEB48629	SAMEA10800403	ERX6930285	ftp.sra.ebi.ac.uk/vol1/fastq/ERR736/005/ERR7362785/ERR7362785_1.fastq.gz;ftp.sra.ebi.ac.uk/vol1/fastq/ERR736/005/ERR7362785/ERR7362785_2.fastq.gz	ftp.sra.ebi.ac.uk/vol1/run/ERR736/ERR7362785/214_S214_L001_R1_001.fastq.gz;ftp.sra.ebi.ac.uk/vol1/run/ERR736/ERR7362785/214_S214_L001_R2_001.fastq.gz	Case_1.25_Y2_R62	MaCoTe2019	Case_1.25	Case inside, bottom	Case	1.25
ERR7362787	PRJEB48629	SAMEA10800404	ERX6930287	ftp.sra.ebi.ac.uk/vol1/fastq/ERR736/007/ERR7362787/ERR7362787_1.fastq.gz;ftp.sra.ebi.ac.uk/vol1/fastq/ERR736/007/ERR7362787/ERR7362787_2.fastq.gz	ftp.sra.ebi.ac.uk/vol1/run/ERR736/ERR7362787/216_S216_L001_R1_001.fastq.gz;ftp.sra.ebi.ac.uk/vol1/run/ERR736/ERR7362787/216_S216_L001_R2_001.fastq.gz	Case_1.25_Y2_R64	MaCoTe2019	Case_1.25	Case inside, middle	Case	1.25
ERR7362797	PRJEB48629	SAMEA10800405	ERX6930297	ftp.sra.ebi.ac.uk/vol1/fastq/ERR736/007/ERR7362797/ERR7362797_1.fastq.gz;ftp.sra.ebi.ac.uk/vol1/fastq/ERR736/007/ERR7362797/ERR7362797_2.fastq.gz	ftp.sra.ebi.ac.uk/vol1/run/ERR736/ERR7362797/225_S225_L001_R1_001.fastq.gz;ftp.sra.ebi.ac.uk/vol1/run/ERR736/ERR7362797/225_S225_L001_R2_001.fastq.gz	Case_1.25_Y2_R72	MaCoTe2019	Case_1.25	Permeable hole	Case	1.25
ERR7362799	PRJEB48629	SAMEA10800406	ERX6930299	ftp.sra.ebi.ac.uk/vol1/fastq/ERR736/009/ERR7362799/ERR7362799_1.fastq.gz;ftp.sra.ebi.ac.uk/vol1/fastq/ERR736/009/ERR7362799/ERR7362799_2.fastq.gz	ftp.sra.ebi.ac.uk/vol1/run/ERR736/ERR7362799/227_S227_L001_R1_001.fastq.gz;ftp.sra.ebi.ac.uk/vol1/run/ERR736/ERR7362799/227_S227_L001_R2_001.fastq.gz	Case_1.25_Y2_R74	MaCoTe2019	Case_1.25	Case lid inside, top lid	Case	1.25
ERR7362804	PRJEB48629	SAMEA10800407	ERX6930304	ftp.sra.ebi.ac.uk/vol1/fastq/ERR736/004/ERR7362804/ERR7362804_1.fastq.gz;ftp.sra.ebi.ac.uk/vol1/fastq/ERR736/004/ERR7362804/ERR7362804_2.fastq.gz	ftp.sra.ebi.ac.uk/vol1/run/ERR736/ERR7362804/231_S231_L001_R1_001.fastq.gz;ftp.sra.ebi.ac.uk/vol1/run/ERR736/ERR7362804/231_S231_L001_R2_001.fastq.gz	Case_1.25_Y2_R79	MaCoTe2019	Case_1.25	Case inside, top	Case	1.25
ERR7362805	PRJEB48629	SAMEA10800408	ERX6930305	ftp.sra.ebi.ac.uk/vol1/fastq/ERR736/005/ERR7362805/ERR7362805_1.fastq.gz;ftp.sra.ebi.ac.uk/vol1/fastq/ERR736/005/ERR7362805/ERR7362805_2.fastq.gz	ftp.sra.ebi.ac.uk/vol1/run/ERR736/ERR7362805/232_S232_L001_R1_001.fastq.gz;ftp.sra.ebi.ac.uk/vol1/run/ERR736/ERR7362805/232_S232_L001_R2_001.fastq.gz	Case_1.25_Y2_R80	MaCoTe2019	Case_1.25	Permeable hole	Case	1.25
ERR7362806	PRJEB48629	SAMEA10800409	ERX6930306	ftp.sra.ebi.ac.uk/vol1/fastq/ERR736/006/ERR7362806/ERR7362806_1.fastq.gz;ftp.sra.ebi.ac.uk/vol1/fastq/ERR736/006/ERR7362806/ERR7362806_2.fastq.gz	ftp.sra.ebi.ac.uk/vol1/run/ERR736/ERR7362806/233_S233_L001_R1_001.fastq.gz;ftp.sra.ebi.ac.uk/vol1/run/ERR736/ERR7362806/233_S233_L001_R2_001.fastq.gz	Case_1.25_Y2_R81	MaCoTe2019	Case_1.25	Permeable hole	Case	1.25
ERR7362808	PRJEB48629	SAMEA10800410	ERX6930308	ftp.sra.ebi.ac.uk/vol1/fastq/ERR736/008/ERR7362808/ERR7362808_1.fastq.gz;ftp.sra.ebi.ac.uk/vol1/fastq/ERR736/008/ERR7362808/ERR7362808_2.fastq.gz	ftp.sra.ebi.ac.uk/vol1/run/ERR736/ERR7362808/235_S235_L001_R1_001.fastq.gz;ftp.sra.ebi.ac.uk/vol1/run/ERR736/ERR7362808/235_S235_L001_R2_001.fastq.gz	Case_1.25_Y2_R83	MaCoTe2019	Case_1.25	Case lid inside, bottom lid	Case	1.25
ERR7362873	PRJEB48629	SAMEA10800411	ERX6930373	ftp.sra.ebi.ac.uk/vol1/fastq/ERR736/003/ERR7362873/ERR7362873_1.fastq.gz;ftp.sra.ebi.ac.uk/vol1/fastq/ERR736/003/ERR7362873/ERR7362873_2.fastq.gz	ftp.sra.ebi.ac.uk/vol1/run/ERR736/ERR7362873/31_S31_L001_R1_001.fastq.gz;ftp.sra.ebi.ac.uk/vol1/run/ERR736/ERR7362873/31_S31_L001_R2_001.fastq.gz	Case_1.5_Y1_15a	MaCoTe2015	Case_1.5	swab	Case	1.5
ERR7362884	PRJEB48629	SAMEA10800412	ERX6930384	ftp.sra.ebi.ac.uk/vol1/fastq/ERR736/004/ERR7362884/ERR7362884_1.fastq.gz;ftp.sra.ebi.ac.uk/vol1/fastq/ERR736/004/ERR7362884/ERR7362884_2.fastq.gz	ftp.sra.ebi.ac.uk/vol1/run/ERR736/ERR7362884/32_S32_L001_R1_001.fastq.gz;ftp.sra.ebi.ac.uk/vol1/run/ERR736/ERR7362884/32_S32_L001_R2_001.fastq.gz	Case_1.5_Y1_15b	MaCoTe2015	Case_1.5	swab	Case	1.5
ERR7362895	PRJEB48629	SAMEA10800413	ERX6930395	ftp.sra.ebi.ac.uk/vol1/fastq/ERR736/005/ERR7362895/ERR7362895_1.fastq.gz;ftp.sra.ebi.ac.uk/vol1/fastq/ERR736/005/ERR7362895/ERR7362895_2.fastq.gz	ftp.sra.ebi.ac.uk/vol1/run/ERR736/ERR7362895/33_S33_L001_R1_001.fastq.gz;ftp.sra.ebi.ac.uk/vol1/run/ERR736/ERR7362895/33_S33_L001_R2_001.fastq.gz	Case_1.5_Y1_16a	MaCoTe2015	Case_1.5	swab	Case	1.5
ERR7362905	PRJEB48629	SAMEA10800414	ERX6930405	ftp.sra.ebi.ac.uk/vol1/fastq/ERR736/005/ERR7362905/ERR7362905_1.fastq.gz;ftp.sra.ebi.ac.uk/vol1/fastq/ERR736/005/ERR7362905/ERR7362905_2.fastq.gz	ftp.sra.ebi.ac.uk/vol1/run/ERR736/ERR7362905/34_S34_L001_R1_001.fastq.gz;ftp.sra.ebi.ac.uk/vol1/run/ERR736/ERR7362905/34_S34_L001_R2_001.fastq.gz	Case_1.5_Y1_16b	MaCoTe2015	Case_1.5	swab	Case	1.5
ERR7362926	PRJEB48629	SAMEA10800415	ERX6930426	ftp.sra.ebi.ac.uk/vol1/fastq/ERR736/006/ERR7362926/ERR7362926_1.fastq.gz;ftp.sra.ebi.ac.uk/vol1/fastq/ERR736/006/ERR7362926/ERR7362926_2.fastq.gz	ftp.sra.ebi.ac.uk/vol1/run/ERR736/ERR7362926/36_S36_L001_R1_001.fastq.gz;ftp.sra.ebi.ac.uk/vol1/run/ERR736/ERR7362926/36_S36_L001_R2_001.fastq.gz	Case_1.5_Y1_18a	MaCoTe2015	Case_1.5	swab	Case	1.5
ERR7362937	PRJEB48629	SAMEA10800416	ERX6930437	ftp.sra.ebi.ac.uk/vol1/fastq/ERR736/007/ERR7362937/ERR7362937_1.fastq.gz;ftp.sra.ebi.ac.uk/vol1/fastq/ERR736/007/ERR7362937/ERR7362937_2.fastq.gz	ftp.sra.ebi.ac.uk/vol1/run/ERR736/ERR7362937/37_S37_L001_R1_001.fastq.gz;ftp.sra.ebi.ac.uk/vol1/run/ERR736/ERR7362937/37_S37_L001_R2_001.fastq.gz	Case_1.5_Y1_18b	MaCoTe2015	Case_1.5	swab	Case	1.5
ERR7362722	PRJEB48629	SAMEA10800417	ERX6930222	ftp.sra.ebi.ac.uk/vol1/fastq/ERR736/002/ERR7362722/ERR7362722_1.fastq.gz;ftp.sra.ebi.ac.uk/vol1/fastq/ERR736/002/ERR7362722/ERR7362722_2.fastq.gz	ftp.sra.ebi.ac.uk/vol1/run/ERR736/ERR7362722/158_S158_L001_R1_001.fastq.gz;ftp.sra.ebi.ac.uk/vol1/run/ERR736/ERR7362722/158_S158_L001_R2_001.fastq.gz	Case_1.5_Y2_R01	MaCoTe2019	Case_1.5	Case outside, middle	Case	1.5
ERR7362727	PRJEB48629	SAMEA10800419	ERX6930227	ftp.sra.ebi.ac.uk/vol1/fastq/ERR736/007/ERR7362727/ERR7362727_1.fastq.gz;ftp.sra.ebi.ac.uk/vol1/fastq/ERR736/007/ERR7362727/ERR7362727_2.fastq.gz	ftp.sra.ebi.ac.uk/vol1/run/ERR736/ERR7362727/162_S162_L001_R1_001.fastq.gz;ftp.sra.ebi.ac.uk/vol1/run/ERR736/ERR7362727/162_S162_L001_R2_001.fastq.gz	Case_1.5_Y2_R05	MaCoTe2019	Case_1.5	Case lid inside, bottom lid	Case	1.5
ERR7362728	PRJEB48629	SAMEA10800420	ERX6930228	ftp.sra.ebi.ac.uk/vol1/fastq/ERR736/008/ERR7362728/ERR7362728_1.fastq.gz;ftp.sra.ebi.ac.uk/vol1/fastq/ERR736/008/ERR7362728/ERR7362728_2.fastq.gz	ftp.sra.ebi.ac.uk/vol1/run/ERR736/ERR7362728/163_S163_L001_R1_001.fastq.gz;ftp.sra.ebi.ac.uk/vol1/run/ERR736/ERR7362728/163_S163_L001_R2_001.fastq.gz	Case_1.5_Y2_R06	MaCoTe2019	Case_1.5	Case inside, bottom	Case	1.5
ERR7362729	PRJEB48629	SAMEA10800421	ERX6930229	ftp.sra.ebi.ac.uk/vol1/fastq/ERR736/009/ERR7362729/ERR7362729_1.fastq.gz;ftp.sra.ebi.ac.uk/vol1/fastq/ERR736/009/ERR7362729/ERR7362729_2.fastq.gz	ftp.sra.ebi.ac.uk/vol1/run/ERR736/ERR7362729/164_S164_L001_R1_001.fastq.gz;ftp.sra.ebi.ac.uk/vol1/run/ERR736/ERR7362729/164_S164_L001_R2_001.fastq.gz	Case_1.5_Y2_R07	MaCoTe2019	Case_1.5	Permeable hole	Case	1.5
ERR7362731	PRJEB48629	SAMEA10800422	ERX6930231	ftp.sra.ebi.ac.uk/vol1/fastq/ERR736/001/ERR7362731/ERR7362731_1.fastq.gz;ftp.sra.ebi.ac.uk/vol1/fastq/ERR736/001/ERR7362731/ERR7362731_2.fastq.gz	ftp.sra.ebi.ac.uk/vol1/run/ERR736/ERR7362731/166_S166_L001_R1_001.fastq.gz;ftp.sra.ebi.ac.uk/vol1/run/ERR736/ERR7362731/166_S166_L001_R2_001.fastq.gz	Case_1.5_Y2_R09	MaCoTe2019	Case_1.5	Permeable hole	Case	1.5
ERR7362736	PRJEB48629	SAMEA10800423	ERX6930236	ftp.sra.ebi.ac.uk/vol1/fastq/ERR736/006/ERR7362736/ERR7362736_1.fastq.gz;ftp.sra.ebi.ac.uk/vol1/fastq/ERR736/006/ERR7362736/ERR7362736_2.fastq.gz	ftp.sra.ebi.ac.uk/vol1/run/ERR736/ERR7362736/170_S170_L001_R1_001.fastq.gz;ftp.sra.ebi.ac.uk/vol1/run/ERR736/ERR7362736/170_S170_L001_R2_001.fastq.gz	Case_1.5_Y2_R13	MaCoTe2019	Case_1.5	Case inside, middle	Case	1.5
ERR7362739	PRJEB48629	SAMEA10800424	ERX6930239	ftp.sra.ebi.ac.uk/vol1/fastq/ERR736/009/ERR7362739/ERR7362739_1.fastq.gz;ftp.sra.ebi.ac.uk/vol1/fastq/ERR736/009/ERR7362739/ERR7362739_2.fastq.gz	ftp.sra.ebi.ac.uk/vol1/run/ERR736/ERR7362739/173_S173_L001_R1_001.fastq.gz;ftp.sra.ebi.ac.uk/vol1/run/ERR736/ERR7362739/173_S173_L001_R2_001.fastq.gz	Case_1.5_Y2_R16	MaCoTe2019	Case_1.5	Case lid inside, top lid	Case	1.5
ERR7362741	PRJEB48629	SAMEA10800425	ERX6930241	ftp.sra.ebi.ac.uk/vol1/fastq/ERR736/001/ERR7362741/ERR7362741_1.fastq.gz;ftp.sra.ebi.ac.uk/vol1/fastq/ERR736/001/ERR7362741/ERR7362741_2.fastq.gz	ftp.sra.ebi.ac.uk/vol1/run/ERR736/ERR7362741/175_S175_L001_R1_001.fastq.gz;ftp.sra.ebi.ac.uk/vol1/run/ERR736/ERR7362741/175_S175_L001_R2_001.fastq.gz	Case_1.5_Y2_R18	MaCoTe2019	Case_1.5	Case outside, bottom	Case	1.5
ERR7362745	PRJEB48629	SAMEA10800426	ERX6930245	ftp.sra.ebi.ac.uk/vol1/fastq/ERR736/005/ERR7362745/ERR7362745_1.fastq.gz;ftp.sra.ebi.ac.uk/vol1/fastq/ERR736/005/ERR7362745/ERR7362745_2.fastq.gz	ftp.sra.ebi.ac.uk/vol1/run/ERR736/ERR7362745/179_S179_L001_R1_001.fastq.gz;ftp.sra.ebi.ac.uk/vol1/run/ERR736/ERR7362745/179_S179_L001_R2_001.fastq.gz	Case_1.5_Y2_R22	MaCoTe2019	Case_1.5	Case outside, top	Case	1.5
ERR7362749	PRJEB48629	SAMEA10800427	ERX6930249	ftp.sra.ebi.ac.uk/vol1/fastq/ERR736/009/ERR7362749/ERR7362749_1.fastq.gz;ftp.sra.ebi.ac.uk/vol1/fastq/ERR736/009/ERR7362749/ERR7362749_2.fastq.gz	ftp.sra.ebi.ac.uk/vol1/run/ERR736/ERR7362749/182_S182_L001_R1_001.fastq.gz;ftp.sra.ebi.ac.uk/vol1/run/ERR736/ERR7362749/182_S182_L001_R2_001.fastq.gz	Case_1.5_Y2_R25	MaCoTe2019	Case_1.5	Permeable hole	Case	1.5
ERR7362755	PRJEB48629	SAMEA10800428	ERX6930255	ftp.sra.ebi.ac.uk/vol1/fastq/ERR736/005/ERR7362755/ERR7362755_1.fastq.gz;ftp.sra.ebi.ac.uk/vol1/fastq/ERR736/005/ERR7362755/ERR7362755_2.fastq.gz	ftp.sra.ebi.ac.uk/vol1/run/ERR736/ERR7362755/188_S188_L001_R1_001.fastq.gz;ftp.sra.ebi.ac.uk/vol1/run/ERR736/ERR7362755/188_S188_L001_R2_001.fastq.gz	Case_1.5_Y2_R33	MaCoTe2019	Case_1.5	Case inside, top	Case	1.5
ERR7362757	PRJEB48629	SAMEA10800429	ERX6930257	ftp.sra.ebi.ac.uk/vol1/fastq/ERR736/007/ERR7362757/ERR7362757_1.fastq.gz;ftp.sra.ebi.ac.uk/vol1/fastq/ERR736/007/ERR7362757/ERR7362757_2.fastq.gz	ftp.sra.ebi.ac.uk/vol1/run/ERR736/ERR7362757/19_S19_L001_R1_001.fastq.gz;ftp.sra.ebi.ac.uk/vol1/run/ERR736/ERR7362757/19_S19_L001_R2_001.fastq.gz	Filter_1.25_Y1_10a	MaCoTe2015	Filter_1.25	swab	Filter	1.25
ERR7362769	PRJEB48629	SAMEA10800430	ERX6930269	ftp.sra.ebi.ac.uk/vol1/fastq/ERR736/009/ERR7362769/ERR7362769_1.fastq.gz;ftp.sra.ebi.ac.uk/vol1/fastq/ERR736/009/ERR7362769/ERR7362769_2.fastq.gz	ftp.sra.ebi.ac.uk/vol1/run/ERR736/ERR7362769/20_S20_L001_R1_001.fastq.gz;ftp.sra.ebi.ac.uk/vol1/run/ERR736/ERR7362769/20_S20_L001_R2_001.fastq.gz	Filter_1.25_Y1_10b	MaCoTe2015	Filter_1.25	swab	Filter	1.25
ERR7362735	PRJEB48629	SAMEA10800431	ERX6930235	ftp.sra.ebi.ac.uk/vol1/fastq/ERR736/005/ERR7362735/ERR7362735_1.fastq.gz;ftp.sra.ebi.ac.uk/vol1/fastq/ERR736/005/ERR7362735/ERR7362735_2.fastq.gz	ftp.sra.ebi.ac.uk/vol1/run/ERR736/ERR7362735/17_S17_L001_R1_001.fastq.gz;ftp.sra.ebi.ac.uk/vol1/run/ERR736/ERR7362735/17_S17_L001_R2_001.fastq.gz	Filter_1.25_Y1_9a	MaCoTe2015	Filter_1.25	swab	Filter	1.25
ERR7362746	PRJEB48629	SAMEA10800432	ERX6930246	ftp.sra.ebi.ac.uk/vol1/fastq/ERR736/006/ERR7362746/ERR7362746_1.fastq.gz;ftp.sra.ebi.ac.uk/vol1/fastq/ERR736/006/ERR7362746/ERR7362746_2.fastq.gz	ftp.sra.ebi.ac.uk/vol1/run/ERR736/ERR7362746/18_S18_L001_R1_001.fastq.gz;ftp.sra.ebi.ac.uk/vol1/run/ERR736/ERR7362746/18_S18_L001_R2_001.fastq.gz	Filter_1.25_Y1_9b	MaCoTe2015	Filter_1.25	swab	Filter	1.25
ERR7362770	PRJEB48629	SAMEA10800433	ERX6930270	ftp.sra.ebi.ac.uk/vol1/fastq/ERR736/000/ERR7362770/ERR7362770_1.fastq.gz;ftp.sra.ebi.ac.uk/vol1/fastq/ERR736/000/ERR7362770/ERR7362770_2.fastq.gz	ftp.sra.ebi.ac.uk/vol1/run/ERR736/ERR7362770/200_S200_L001_R1_001.fastq.gz;ftp.sra.ebi.ac.uk/vol1/run/ERR736/ERR7362770/200_S200_L001_R2_001.fastq.gz	Filter_1.25_Y2_R47	MaCoTe2019	Filter_1.25	Filter inside, middle	Filter	1.25
ERR7362778	PRJEB48629	SAMEA10800434	ERX6930278	ftp.sra.ebi.ac.uk/vol1/fastq/ERR736/008/ERR7362778/ERR7362778_1.fastq.gz;ftp.sra.ebi.ac.uk/vol1/fastq/ERR736/008/ERR7362778/ERR7362778_2.fastq.gz	ftp.sra.ebi.ac.uk/vol1/run/ERR736/ERR7362778/208_S208_L001_R1_001.fastq.gz;ftp.sra.ebi.ac.uk/vol1/run/ERR736/ERR7362778/208_S208_L001_R2_001.fastq.gz	Filter_1.25_Y2_R55	MaCoTe2019	Filter_1.25	Filter inside, bottom	Filter	1.25
ERR7362789	PRJEB48629	SAMEA10800435	ERX6930289	ftp.sra.ebi.ac.uk/vol1/fastq/ERR736/009/ERR7362789/ERR7362789_1.fastq.gz;ftp.sra.ebi.ac.uk/vol1/fastq/ERR736/009/ERR7362789/ERR7362789_2.fastq.gz	ftp.sra.ebi.ac.uk/vol1/run/ERR736/ERR7362789/218_S218_L001_R1_001.fastq.gz;ftp.sra.ebi.ac.uk/vol1/run/ERR736/ERR7362789/218_S218_L001_R2_001.fastq.gz	Filter_1.25_Y2_R66	MaCoTe2019	Filter_1.25	Filter outside, top	Filter	1.25
ERR7362798	PRJEB48629	SAMEA10800436	ERX6930298	ftp.sra.ebi.ac.uk/vol1/fastq/ERR736/008/ERR7362798/ERR7362798_1.fastq.gz;ftp.sra.ebi.ac.uk/vol1/fastq/ERR736/008/ERR7362798/ERR7362798_2.fastq.gz	ftp.sra.ebi.ac.uk/vol1/run/ERR736/ERR7362798/226_S226_L001_R1_001.fastq.gz;ftp.sra.ebi.ac.uk/vol1/run/ERR736/ERR7362798/226_S226_L001_R2_001.fastq.gz	Filter_1.25_Y2_R73	MaCoTe2019	Filter_1.25	Filter outside, bottom	Filter	1.25
ERR7362803	PRJEB48629	SAMEA10800437	ERX6930303	ftp.sra.ebi.ac.uk/vol1/fastq/ERR736/003/ERR7362803/ERR7362803_1.fastq.gz;ftp.sra.ebi.ac.uk/vol1/fastq/ERR736/003/ERR7362803/ERR7362803_2.fastq.gz	ftp.sra.ebi.ac.uk/vol1/run/ERR736/ERR7362803/230_S230_L001_R1_001.fastq.gz;ftp.sra.ebi.ac.uk/vol1/run/ERR736/ERR7362803/230_S230_L001_R2_001.fastq.gz	Filter_1.25_Y2_R78	MaCoTe2019	Filter_1.25	Filter inside, top	Filter	1.25
ERR7362810	PRJEB48629	SAMEA10800438	ERX6930310	ftp.sra.ebi.ac.uk/vol1/fastq/ERR736/000/ERR7362810/ERR7362810_1.fastq.gz;ftp.sra.ebi.ac.uk/vol1/fastq/ERR736/000/ERR7362810/ERR7362810_2.fastq.gz	ftp.sra.ebi.ac.uk/vol1/run/ERR736/ERR7362810/237_S237_L001_R1_001.fastq.gz;ftp.sra.ebi.ac.uk/vol1/run/ERR736/ERR7362810/237_S237_L001_R2_001.fastq.gz	Filter_1.25_Y2_R85	MaCoTe2019	Filter_1.25	Filter outside, middle	Filter	1.25
ERR7362948	PRJEB48629	SAMEA10800439	ERX6930448	ftp.sra.ebi.ac.uk/vol1/fastq/ERR736/008/ERR7362948/ERR7362948_1.fastq.gz;ftp.sra.ebi.ac.uk/vol1/fastq/ERR736/008/ERR7362948/ERR7362948_2.fastq.gz	ftp.sra.ebi.ac.uk/vol1/run/ERR736/ERR7362948/38_S38_L001_R1_001.fastq.gz;ftp.sra.ebi.ac.uk/vol1/run/ERR736/ERR7362948/38_S38_L001_R2_001.fastq.gz	Filter_1.5_Y1_19a	MaCoTe2015	Filter_1.5	swab	Filter	1.5
ERR7362952	PRJEB48629	SAMEA10800440	ERX6930452	ftp.sra.ebi.ac.uk/vol1/fastq/ERR736/002/ERR7362952/ERR7362952_1.fastq.gz;ftp.sra.ebi.ac.uk/vol1/fastq/ERR736/002/ERR7362952/ERR7362952_2.fastq.gz	ftp.sra.ebi.ac.uk/vol1/run/ERR736/ERR7362952/39_S39_L001_R1_001.fastq.gz;ftp.sra.ebi.ac.uk/vol1/run/ERR736/ERR7362952/39_S39_L001_R2_001.fastq.gz	Filter_1.5_Y1_19b	MaCoTe2015	Filter_1.5	swab	Filter	1.5
ERR7362954	PRJEB48629	SAMEA10800441	ERX6930454	ftp.sra.ebi.ac.uk/vol1/fastq/ERR736/004/ERR7362954/ERR7362954_1.fastq.gz;ftp.sra.ebi.ac.uk/vol1/fastq/ERR736/004/ERR7362954/ERR7362954_2.fastq.gz	ftp.sra.ebi.ac.uk/vol1/run/ERR736/ERR7362954/40_S40_L001_R1_001.fastq.gz;ftp.sra.ebi.ac.uk/vol1/run/ERR736/ERR7362954/40_S40_L001_R2_001.fastq.gz	Filter_1.5_Y1_20a	MaCoTe2015	Filter_1.5	swab	Filter	1.5
ERR7362791	PRJEB48629	SAMEA10800442	ERX6930291	ftp.sra.ebi.ac.uk/vol1/fastq/ERR736/001/ERR7362791/ERR7362791_1.fastq.gz;ftp.sra.ebi.ac.uk/vol1/fastq/ERR736/001/ERR7362791/ERR7362791_2.fastq.gz	ftp.sra.ebi.ac.uk/vol1/run/ERR736/ERR7362791/22_S22_L001_R1_001.fastq.gz;ftp.sra.ebi.ac.uk/vol1/run/ERR736/ERR7362791/22_S22_L001_R2_001.fastq.gz	Filter_1.5_Y1_20b	MaCoTe2015	Filter_1.5	swab	Filter	1.5
ERR7362742	PRJEB48629	SAMEA10800443	ERX6930242	ftp.sra.ebi.ac.uk/vol1/fastq/ERR736/002/ERR7362742/ERR7362742_1.fastq.gz;ftp.sra.ebi.ac.uk/vol1/fastq/ERR736/002/ERR7362742/ERR7362742_2.fastq.gz	ftp.sra.ebi.ac.uk/vol1/run/ERR736/ERR7362742/176_S176_L001_R1_001.fastq.gz;ftp.sra.ebi.ac.uk/vol1/run/ERR736/ERR7362742/176_S176_L001_R2_001.fastq.gz	Filter_1.5_Y2_R21	MaCoTe2019	Filter_1.5	Filter inside, top	Filter	1.5
ERR7362751	PRJEB48629	SAMEA10800444	ERX6930251	ftp.sra.ebi.ac.uk/vol1/fastq/ERR736/001/ERR7362751/ERR7362751_1.fastq.gz;ftp.sra.ebi.ac.uk/vol1/fastq/ERR736/001/ERR7362751/ERR7362751_2.fastq.gz	ftp.sra.ebi.ac.uk/vol1/run/ERR736/ERR7362751/184_S184_L001_R1_001.fastq.gz;ftp.sra.ebi.ac.uk/vol1/run/ERR736/ERR7362751/184_S184_L001_R2_001.fastq.gz	Filter_1.5_Y2_R29	MaCoTe2019	Filter_1.5	Filter outside, middle	Filter	1.5
ERR7362753	PRJEB48629	SAMEA10800445	ERX6930253	ftp.sra.ebi.ac.uk/vol1/fastq/ERR736/003/ERR7362753/ERR7362753_1.fastq.gz;ftp.sra.ebi.ac.uk/vol1/fastq/ERR736/003/ERR7362753/ERR7362753_2.fastq.gz	ftp.sra.ebi.ac.uk/vol1/run/ERR736/ERR7362753/186_S186_L001_R1_001.fastq.gz;ftp.sra.ebi.ac.uk/vol1/run/ERR736/ERR7362753/186_S186_L001_R2_001.fastq.gz	Filter_1.5_Y2_R31	MaCoTe2019	Filter_1.5	Filter outside, top	Filter	1.5
ERR7362759	PRJEB48629	SAMEA10800446	ERX6930259	ftp.sra.ebi.ac.uk/vol1/fastq/ERR736/009/ERR7362759/ERR7362759_1.fastq.gz;ftp.sra.ebi.ac.uk/vol1/fastq/ERR736/009/ERR7362759/ERR7362759_2.fastq.gz	ftp.sra.ebi.ac.uk/vol1/run/ERR736/ERR7362759/191_S191_L001_R1_001.fastq.gz;ftp.sra.ebi.ac.uk/vol1/run/ERR736/ERR7362759/191_S191_L001_R2_001.fastq.gz	Filter_1.5_Y2_R37	MaCoTe2019	Filter_1.5	Filter inside, middle	Filter	1.5
ERR7362762	PRJEB48629	SAMEA10800447	ERX6930262	ftp.sra.ebi.ac.uk/vol1/fastq/ERR736/002/ERR7362762/ERR7362762_1.fastq.gz;ftp.sra.ebi.ac.uk/vol1/fastq/ERR736/002/ERR7362762/ERR7362762_2.fastq.gz	ftp.sra.ebi.ac.uk/vol1/run/ERR736/ERR7362762/194_S194_L001_R1_001.fastq.gz;ftp.sra.ebi.ac.uk/vol1/run/ERR736/ERR7362762/194_S194_L001_R2_001.fastq.gz	Filter_1.5_Y2_R41	MaCoTe2019	Filter_1.5	Filter outside, bottom	Filter	1.5
ERR7362763	PRJEB48629	SAMEA10800448	ERX6930263	ftp.sra.ebi.ac.uk/vol1/fastq/ERR736/003/ERR7362763/ERR7362763_1.fastq.gz;ftp.sra.ebi.ac.uk/vol1/fastq/ERR736/003/ERR7362763/ERR7362763_2.fastq.gz	ftp.sra.ebi.ac.uk/vol1/run/ERR736/ERR7362763/195_S195_L001_R1_001.fastq.gz;ftp.sra.ebi.ac.uk/vol1/run/ERR736/ERR7362763/195_S195_L001_R2_001.fastq.gz	Filter_1.5_Y2_R42	MaCoTe2019	Filter_1.5	Filter inside, bottom	Filter	1.5
ERR7362953	PRJEB48629	SAMEA10800449	ERX6930453	ftp.sra.ebi.ac.uk/vol1/fastq/ERR736/003/ERR7362953/ERR7362953_1.fastq.gz;ftp.sra.ebi.ac.uk/vol1/fastq/ERR736/003/ERR7362953/ERR7362953_2.fastq.gz	ftp.sra.ebi.ac.uk/vol1/run/ERR736/ERR7362953/4_S4_L001_R1_001.fastq.gz;ftp.sra.ebi.ac.uk/vol1/run/ERR736/ERR7362953/4_S4_L001_R2_001.fastq.gz	Glovebox_control_1.25_Y1_2a	MaCoTe2015	Glovebox control_1.25	Glovebox control	Glovebox control	1.25
ERR7362963	PRJEB48629	SAMEA10800450	ERX6930463	ftp.sra.ebi.ac.uk/vol1/fastq/ERR736/003/ERR7362963/ERR7362963_1.fastq.gz;ftp.sra.ebi.ac.uk/vol1/fastq/ERR736/003/ERR7362963/ERR7362963_2.fastq.gz	ftp.sra.ebi.ac.uk/vol1/run/ERR736/ERR7362963/5_S5_L001_R1_001.fastq.gz;ftp.sra.ebi.ac.uk/vol1/run/ERR736/ERR7362963/5_S5_L001_R2_001.fastq.gz	Glovebox_control_1.25_Y1_2b	MaCoTe2015	Glovebox control_1.25	Glovebox control	Glovebox control	1.25
ERR7362967	PRJEB48629	SAMEA10800451	ERX6930467	ftp.sra.ebi.ac.uk/vol1/fastq/ERR736/007/ERR7362967/ERR7362967_1.fastq.gz;ftp.sra.ebi.ac.uk/vol1/fastq/ERR736/007/ERR7362967/ERR7362967_2.fastq.gz	ftp.sra.ebi.ac.uk/vol1/run/ERR736/ERR7362967/6_S6_L001_R1_001.fastq.gz;ftp.sra.ebi.ac.uk/vol1/run/ERR736/ERR7362967/6_S6_L001_R2_001.fastq.gz	Glovebox_control_1.25_Y1_2c	MaCoTe2015	Glovebox control_1.25	Glovebox control	Glovebox control	1.25
ERR7362773	PRJEB48629	SAMEA10800452	ERX6930273	ftp.sra.ebi.ac.uk/vol1/fastq/ERR736/003/ERR7362773/ERR7362773_1.fastq.gz;ftp.sra.ebi.ac.uk/vol1/fastq/ERR736/003/ERR7362773/ERR7362773_2.fastq.gz	ftp.sra.ebi.ac.uk/vol1/run/ERR736/ERR7362773/203_S203_L001_R1_001.fastq.gz;ftp.sra.ebi.ac.uk/vol1/run/ERR736/ERR7362773/203_S203_L001_R2_001.fastq.gz	Glovebox_control_1.25_Y2_R50	MaCoTe2019	Glovebox control_1.25	Swipe anaerobic chamber i.e. surface	Glovebox control	1.25
ERR7362784	PRJEB48629	SAMEA10800453	ERX6930284	ftp.sra.ebi.ac.uk/vol1/fastq/ERR736/004/ERR7362784/ERR7362784_1.fastq.gz;ftp.sra.ebi.ac.uk/vol1/fastq/ERR736/004/ERR7362784/ERR7362784_2.fastq.gz	ftp.sra.ebi.ac.uk/vol1/run/ERR736/ERR7362784/213_S213_L001_R1_001.fastq.gz;ftp.sra.ebi.ac.uk/vol1/run/ERR736/ERR7362784/213_S213_L001_R2_001.fastq.gz	Glovebox_control_1.25_Y2_R61	MaCoTe2019	Glovebox control_1.25	Swipe anaerobic chamber i.e. Plexiglas	Glovebox control	1.25
ERR7362795	PRJEB48629	SAMEA10800454	ERX6930295	ftp.sra.ebi.ac.uk/vol1/fastq/ERR736/005/ERR7362795/ERR7362795_1.fastq.gz;ftp.sra.ebi.ac.uk/vol1/fastq/ERR736/005/ERR7362795/ERR7362795_2.fastq.gz	ftp.sra.ebi.ac.uk/vol1/run/ERR736/ERR7362795/223_S223_L001_R1_001.fastq.gz;ftp.sra.ebi.ac.uk/vol1/run/ERR736/ERR7362795/223_S223_L001_R2_001.fastq.gz	Glovebox_control_1.25_Y2_R71	MaCoTe2019	Glovebox control_1.25	Swipe anaerobic chamber i.e. gloves	Glovebox control	1.25
ERR7362807	PRJEB48629	SAMEA10800455	ERX6930307	ftp.sra.ebi.ac.uk/vol1/fastq/ERR736/007/ERR7362807/ERR7362807_1.fastq.gz;ftp.sra.ebi.ac.uk/vol1/fastq/ERR736/007/ERR7362807/ERR7362807_2.fastq.gz	ftp.sra.ebi.ac.uk/vol1/run/ERR736/ERR7362807/234_S234_L001_R1_001.fastq.gz;ftp.sra.ebi.ac.uk/vol1/run/ERR736/ERR7362807/234_S234_L001_R2_001.fastq.gz	Glovebox_control_1.25_Y2_R82	MaCoTe2019	Glovebox control_1.25	Swipe anaerobic chamber i.e. right wall	Glovebox control	1.25
ERR7362813	PRJEB48629	SAMEA10800456	ERX6930313	ftp.sra.ebi.ac.uk/vol1/fastq/ERR736/003/ERR7362813/ERR7362813_1.fastq.gz;ftp.sra.ebi.ac.uk/vol1/fastq/ERR736/003/ERR7362813/ERR7362813_2.fastq.gz	ftp.sra.ebi.ac.uk/vol1/run/ERR736/ERR7362813/25_S25_L001_R1_001.fastq.gz;ftp.sra.ebi.ac.uk/vol1/run/ERR736/ERR7362813/25_S25_L001_R2_001.fastq.gz	Glovebox_control_1.5_Y1_11a	MaCoTe2015	Glovebox control_1.5	Glovebox control	Glovebox control	1.5
ERR7362822	PRJEB48629	SAMEA10800457	ERX6930322	ftp.sra.ebi.ac.uk/vol1/fastq/ERR736/002/ERR7362822/ERR7362822_1.fastq.gz;ftp.sra.ebi.ac.uk/vol1/fastq/ERR736/002/ERR7362822/ERR7362822_2.fastq.gz	ftp.sra.ebi.ac.uk/vol1/run/ERR736/ERR7362822/26_S26_L001_R1_001.fastq.gz;ftp.sra.ebi.ac.uk/vol1/run/ERR736/ERR7362822/26_S26_L001_R2_001.fastq.gz	Glovebox_control_1.5_Y1_11b	MaCoTe2015	Glovebox control_1.5	Glovebox control	Glovebox control	1.5
ERR7362833	PRJEB48629	SAMEA10800458	ERX6930333	ftp.sra.ebi.ac.uk/vol1/fastq/ERR736/003/ERR7362833/ERR7362833_1.fastq.gz;ftp.sra.ebi.ac.uk/vol1/fastq/ERR736/003/ERR7362833/ERR7362833_2.fastq.gz	ftp.sra.ebi.ac.uk/vol1/run/ERR736/ERR7362833/27_S27_L001_R1_001.fastq.gz;ftp.sra.ebi.ac.uk/vol1/run/ERR736/ERR7362833/27_S27_L001_R2_001.fastq.gz	Glovebox_control_1.5_Y1_11c	MaCoTe2015	Glovebox control_1.5	Glovebox control	Glovebox control	1.5
ERR7362732	PRJEB48629	SAMEA10800459	ERX6930232	ftp.sra.ebi.ac.uk/vol1/fastq/ERR736/002/ERR7362732/ERR7362732_1.fastq.gz;ftp.sra.ebi.ac.uk/vol1/fastq/ERR736/002/ERR7362732/ERR7362732_2.fastq.gz	ftp.sra.ebi.ac.uk/vol1/run/ERR736/ERR7362732/167_S167_L001_R1_001.fastq.gz;ftp.sra.ebi.ac.uk/vol1/run/ERR736/ERR7362732/167_S167_L001_R2_001.fastq.gz	Glovebox_control_1.5_Y2_R10	MaCoTe2019	Glovebox control_1.5	Swipe anaerobic chamber i.e. gloves	Glovebox control	1.5
ERR7362740	PRJEB48629	SAMEA10800460	ERX6930240	ftp.sra.ebi.ac.uk/vol1/fastq/ERR736/000/ERR7362740/ERR7362740_1.fastq.gz;ftp.sra.ebi.ac.uk/vol1/fastq/ERR736/000/ERR7362740/ERR7362740_2.fastq.gz	ftp.sra.ebi.ac.uk/vol1/run/ERR736/ERR7362740/174_S174_L001_R1_001.fastq.gz;ftp.sra.ebi.ac.uk/vol1/run/ERR736/ERR7362740/174_S174_L001_R2_001.fastq.gz	Glovebox_control_1.5_Y2_R17	MaCoTe2019	Glovebox control_1.5	Swipe anaerobic chamber i.e. right wall	Glovebox control	1.5
ERR7362758	PRJEB48629	SAMEA10800461	ERX6930258	ftp.sra.ebi.ac.uk/vol1/fastq/ERR736/008/ERR7362758/ERR7362758_1.fastq.gz;ftp.sra.ebi.ac.uk/vol1/fastq/ERR736/008/ERR7362758/ERR7362758_2.fastq.gz	ftp.sra.ebi.ac.uk/vol1/run/ERR736/ERR7362758/190_S190_L001_R1_001.fastq.gz;ftp.sra.ebi.ac.uk/vol1/run/ERR736/ERR7362758/190_S190_L001_R2_001.fastq.gz	Glovebox_control_1.5_Y2_R36	MaCoTe2019	Glovebox control_1.5	Swipe anaerobic chamber i.e. Plexiglas	Glovebox control	1.5
ERR7362765	PRJEB48629	SAMEA10800462	ERX6930265	ftp.sra.ebi.ac.uk/vol1/fastq/ERR736/005/ERR7362765/ERR7362765_1.fastq.gz;ftp.sra.ebi.ac.uk/vol1/fastq/ERR736/005/ERR7362765/ERR7362765_2.fastq.gz	ftp.sra.ebi.ac.uk/vol1/run/ERR736/ERR7362765/197_S197_L001_R1_001.fastq.gz;ftp.sra.ebi.ac.uk/vol1/run/ERR736/ERR7362765/197_S197_L001_R2_001.fastq.gz	Glovebox_control_1.5_Y2_R44	MaCoTe2019	Glovebox control_1.5	Swipe anaerobic chamber i.e. surface	Glovebox control	1.5
ERR7362721	PRJEB48629	SAMEA10800463	ERX6930221	ftp.sra.ebi.ac.uk/vol1/fastq/ERR736/001/ERR7362721/ERR7362721_1.fastq.gz;ftp.sra.ebi.ac.uk/vol1/fastq/ERR736/001/ERR7362721/ERR7362721_2.fastq.gz	ftp.sra.ebi.ac.uk/vol1/run/ERR736/ERR7362721/157_S157_L001_R1_001.fastq.gz;ftp.sra.ebi.ac.uk/vol1/run/ERR736/ERR7362721/157_S157_L001_R2_001.fastq.gz	kit_control__Y2_C1	MaCoTe2019	Kit control	Kit control	Kit control	NA
ERR7362814	PRJEB48629	SAMEA10800464	ERX6930314	ftp.sra.ebi.ac.uk/vol1/fastq/ERR736/004/ERR7362814/ERR7362814_1.fastq.gz;ftp.sra.ebi.ac.uk/vol1/fastq/ERR736/004/ERR7362814/ERR7362814_2.fastq.gz	ftp.sra.ebi.ac.uk/vol1/run/ERR736/ERR7362814/252_S252_L001_R1_001.fastq.gz;ftp.sra.ebi.ac.uk/vol1/run/ERR736/ERR7362814/252_S252_L001_R2_001.fastq.gz	kit_control__Y2_C10	MaCoTe2019	Kit control	Kit control	Kit control	NA
ERR7362744	PRJEB48629	SAMEA10800465	ERX6930244	ftp.sra.ebi.ac.uk/vol1/fastq/ERR736/004/ERR7362744/ERR7362744_1.fastq.gz;ftp.sra.ebi.ac.uk/vol1/fastq/ERR736/004/ERR7362744/ERR7362744_2.fastq.gz	ftp.sra.ebi.ac.uk/vol1/run/ERR736/ERR7362744/178_S178_L001_R1_001.fastq.gz;ftp.sra.ebi.ac.uk/vol1/run/ERR736/ERR7362744/178_S178_L001_R2_001.fastq.gz	kit_control__Y2_C2a	MaCoTe2019	Kit control	Kit control	Kit control	NA
ERR7362754	PRJEB48629	SAMEA10800466	ERX6930254	ftp.sra.ebi.ac.uk/vol1/fastq/ERR736/004/ERR7362754/ERR7362754_1.fastq.gz;ftp.sra.ebi.ac.uk/vol1/fastq/ERR736/004/ERR7362754/ERR7362754_2.fastq.gz	ftp.sra.ebi.ac.uk/vol1/run/ERR736/ERR7362754/187_S187_L001_R1_001.fastq.gz;ftp.sra.ebi.ac.uk/vol1/run/ERR736/ERR7362754/187_S187_L001_R2_001.fastq.gz	kit_control__Y2_C2b	MaCoTe2019	Kit control	Kit control	Kit control	NA
ERR7362766	PRJEB48629	SAMEA10800467	ERX6930266	ftp.sra.ebi.ac.uk/vol1/fastq/ERR736/006/ERR7362766/ERR7362766_1.fastq.gz;ftp.sra.ebi.ac.uk/vol1/fastq/ERR736/006/ERR7362766/ERR7362766_2.fastq.gz	ftp.sra.ebi.ac.uk/vol1/run/ERR736/ERR7362766/198_S198_L001_R1_001.fastq.gz;ftp.sra.ebi.ac.uk/vol1/run/ERR736/ERR7362766/198_S198_L001_R2_001.fastq.gz	kit_control__Y2_C3	MaCoTe2019	Kit control	Kit control	Kit control	NA
ERR7362790	PRJEB48629	SAMEA10800468	ERX6930290	ftp.sra.ebi.ac.uk/vol1/fastq/ERR736/000/ERR7362790/ERR7362790_1.fastq.gz;ftp.sra.ebi.ac.uk/vol1/fastq/ERR736/000/ERR7362790/ERR7362790_2.fastq.gz	ftp.sra.ebi.ac.uk/vol1/run/ERR736/ERR7362790/219_S219_L001_R1_001.fastq.gz;ftp.sra.ebi.ac.uk/vol1/run/ERR736/ERR7362790/219_S219_L001_R2_001.fastq.gz	kit_control__Y2_C4	MaCoTe2019	Kit control	Kit control	Kit control	NA
ERR7362811	PRJEB48629	SAMEA10800469	ERX6930311	ftp.sra.ebi.ac.uk/vol1/fastq/ERR736/001/ERR7362811/ERR7362811_1.fastq.gz;ftp.sra.ebi.ac.uk/vol1/fastq/ERR736/001/ERR7362811/ERR7362811_2.fastq.gz	ftp.sra.ebi.ac.uk/vol1/run/ERR736/ERR7362811/238_S238_L001_R1_001.fastq.gz;ftp.sra.ebi.ac.uk/vol1/run/ERR736/ERR7362811/238_S238_L001_R2_001.fastq.gz	kit_control__Y2_C9b	MaCoTe2019	Kit control	Kit control	Kit control	NA
ERR7362663	PRJEB48629	SAMEA10800470	ERX6930163	ftp.sra.ebi.ac.uk/vol1/fastq/ERR736/003/ERR7362663/ERR7362663_1.fastq.gz;ftp.sra.ebi.ac.uk/vol1/fastq/ERR736/003/ERR7362663/ERR7362663_2.fastq.gz	ftp.sra.ebi.ac.uk/vol1/run/ERR736/ERR7362663/103_S103_L001_R1_001.fastq.gz;ftp.sra.ebi.ac.uk/vol1/run/ERR736/ERR7362663/103_S103_L001_R2_001.fastq.gz	kit_control_Y1_CTRL1	MaCoTe2015	Kit control	Kit control	Kit control	NA
ERR7362664	PRJEB48629	SAMEA10800471	ERX6930164	ftp.sra.ebi.ac.uk/vol1/fastq/ERR736/004/ERR7362664/ERR7362664_1.fastq.gz;ftp.sra.ebi.ac.uk/vol1/fastq/ERR736/004/ERR7362664/ERR7362664_2.fastq.gz	ftp.sra.ebi.ac.uk/vol1/run/ERR736/ERR7362664/104_S104_L001_R1_001.fastq.gz;ftp.sra.ebi.ac.uk/vol1/run/ERR736/ERR7362664/104_S104_L001_R2_001.fastq.gz	kit_control_Y1_CTRL2	MaCoTe2015	Kit control	Kit control	Kit control	NA
ERR7362665	PRJEB48629	SAMEA10800472	ERX6930165	ftp.sra.ebi.ac.uk/vol1/fastq/ERR736/005/ERR7362665/ERR7362665_1.fastq.gz;ftp.sra.ebi.ac.uk/vol1/fastq/ERR736/005/ERR7362665/ERR7362665_2.fastq.gz	ftp.sra.ebi.ac.uk/vol1/run/ERR736/ERR7362665/105_S105_L001_R1_001.fastq.gz;ftp.sra.ebi.ac.uk/vol1/run/ERR736/ERR7362665/105_S105_L001_R2_001.fastq.gz	kit_control_Y1_CTRL4	MaCoTe2015	Kit control	Kit control	Kit control	NA
ERR7362666	PRJEB48629	SAMEA10800473	ERX6930166	ftp.sra.ebi.ac.uk/vol1/fastq/ERR736/006/ERR7362666/ERR7362666_1.fastq.gz;ftp.sra.ebi.ac.uk/vol1/fastq/ERR736/006/ERR7362666/ERR7362666_2.fastq.gz	ftp.sra.ebi.ac.uk/vol1/run/ERR736/ERR7362666/106_S106_L001_R1_001.fastq.gz;ftp.sra.ebi.ac.uk/vol1/run/ERR736/ERR7362666/106_S106_L001_R2_001.fastq.gz	kit_control_Y1_CTRL5	MaCoTe2015	Kit control	Kit control	Kit control	NA
ERR7362667	PRJEB48629	SAMEA10800474	ERX6930167	ftp.sra.ebi.ac.uk/vol1/fastq/ERR736/007/ERR7362667/ERR7362667_1.fastq.gz;ftp.sra.ebi.ac.uk/vol1/fastq/ERR736/007/ERR7362667/ERR7362667_2.fastq.gz	ftp.sra.ebi.ac.uk/vol1/run/ERR736/ERR7362667/108_S108_L001_R1_001.fastq.gz;ftp.sra.ebi.ac.uk/vol1/run/ERR736/ERR7362667/108_S108_L001_R2_001.fastq.gz	kit_control_Y1_CTRL7	MaCoTe2015	Kit control	Kit control	Kit control	NA
ERR7362668	PRJEB48629	SAMEA10800475	ERX6930168	ftp.sra.ebi.ac.uk/vol1/fastq/ERR736/008/ERR7362668/ERR7362668_1.fastq.gz;ftp.sra.ebi.ac.uk/vol1/fastq/ERR736/008/ERR7362668/ERR7362668_2.fastq.gz	ftp.sra.ebi.ac.uk/vol1/run/ERR736/ERR7362668/109_S109_L001_R1_001.fastq.gz;ftp.sra.ebi.ac.uk/vol1/run/ERR736/ERR7362668/109_S109_L001_R2_001.fastq.gz	kit_control_Y1_CTRL8	MaCoTe2015	Kit control	Kit control	Kit control	NA
ERR7362670	PRJEB48629	SAMEA10800476	ERX6930170	ftp.sra.ebi.ac.uk/vol1/fastq/ERR736/000/ERR7362670/ERR7362670_1.fastq.gz;ftp.sra.ebi.ac.uk/vol1/fastq/ERR736/000/ERR7362670/ERR7362670_2.fastq.gz	ftp.sra.ebi.ac.uk/vol1/run/ERR736/ERR7362670/110_S110_L001_R1_001.fastq.gz;ftp.sra.ebi.ac.uk/vol1/run/ERR736/ERR7362670/110_S110_L001_R2_001.fastq.gz	kit_control_Y1_CTRL9	MaCoTe2015	Kit control	Kit control	Kit control	NA
ERR7362673	PRJEB48629	SAMEA10800477	ERX6930173	ftp.sra.ebi.ac.uk/vol1/fastq/ERR736/003/ERR7362673/ERR7362673_1.fastq.gz;ftp.sra.ebi.ac.uk/vol1/fastq/ERR736/003/ERR7362673/ERR7362673_2.fastq.gz	ftp.sra.ebi.ac.uk/vol1/run/ERR736/ERR7362673/113_S113_L001_R1_001.fastq.gz;ftp.sra.ebi.ac.uk/vol1/run/ERR736/ERR7362673/113_S113_L001_R2_001.fastq.gz	kit_control_Y2_C6	MaCoTe2019	Kit control	Kit control	Kit control	NA
ERR7362685	PRJEB48629	SAMEA10800478	ERX6930185	ftp.sra.ebi.ac.uk/vol1/fastq/ERR736/005/ERR7362685/ERR7362685_1.fastq.gz;ftp.sra.ebi.ac.uk/vol1/fastq/ERR736/005/ERR7362685/ERR7362685_2.fastq.gz	ftp.sra.ebi.ac.uk/vol1/run/ERR736/ERR7362685/124_S124_L001_R1_001.fastq.gz;ftp.sra.ebi.ac.uk/vol1/run/ERR736/ERR7362685/124_S124_L001_R2_001.fastq.gz	kit_control_Y2_C7	MaCoTe2019	Kit control	Kit control	Kit control	NA
ERR7362696	PRJEB48629	SAMEA10800479	ERX6930196	ftp.sra.ebi.ac.uk/vol1/fastq/ERR736/006/ERR7362696/ERR7362696_1.fastq.gz;ftp.sra.ebi.ac.uk/vol1/fastq/ERR736/006/ERR7362696/ERR7362696_2.fastq.gz	ftp.sra.ebi.ac.uk/vol1/run/ERR736/ERR7362696/134_S134_L001_R1_001.fastq.gz;ftp.sra.ebi.ac.uk/vol1/run/ERR736/ERR7362696/134_S134_L001_R2_001.fastq.gz	kit_control_Y2_C8	MaCoTe2019	Kit control	Kit control	Kit control	NA
ERR7362708	PRJEB48629	SAMEA10800480	ERX6930208	ftp.sra.ebi.ac.uk/vol1/fastq/ERR736/008/ERR7362708/ERR7362708_1.fastq.gz;ftp.sra.ebi.ac.uk/vol1/fastq/ERR736/008/ERR7362708/ERR7362708_2.fastq.gz	ftp.sra.ebi.ac.uk/vol1/run/ERR736/ERR7362708/145_S145_L001_R1_001.fastq.gz;ftp.sra.ebi.ac.uk/vol1/run/ERR736/ERR7362708/145_S145_L001_R2_001.fastq.gz	kit_control_Y2_C9a	MaCoTe2019	Kit control	Kit control	Kit control	NA
ERR7362684	PRJEB48629	SAMEA10800481	ERX6930184	ftp.sra.ebi.ac.uk/vol1/fastq/ERR736/004/ERR7362684/ERR7362684_1.fastq.gz;ftp.sra.ebi.ac.uk/vol1/fastq/ERR736/004/ERR7362684/ERR7362684_2.fastq.gz	ftp.sra.ebi.ac.uk/vol1/run/ERR736/ERR7362684/123_S123_L001_R1_001.fastq.gz;ftp.sra.ebi.ac.uk/vol1/run/ERR736/ERR7362684/123_S123_L001_R2_001.fastq.gz	M6_Y2_M6a	MaCoTe2019	Uncompacted bentonite	Uncompacted M6	Uncompacted bentonite	NA
ERR7362695	PRJEB48629	SAMEA10800482	ERX6930195	ftp.sra.ebi.ac.uk/vol1/fastq/ERR736/005/ERR7362695/ERR7362695_1.fastq.gz;ftp.sra.ebi.ac.uk/vol1/fastq/ERR736/005/ERR7362695/ERR7362695_2.fastq.gz	ftp.sra.ebi.ac.uk/vol1/run/ERR736/ERR7362695/133_S133_L001_R1_001.fastq.gz;ftp.sra.ebi.ac.uk/vol1/run/ERR736/ERR7362695/133_S133_L001_R2_001.fastq.gz	M6_Y2_M6b	MaCoTe2019	Uncompacted bentonite	Uncompacted M6	Uncompacted bentonite	NA
ERR7362703	PRJEB48629	SAMEA10800483	ERX6930203	ftp.sra.ebi.ac.uk/vol1/fastq/ERR736/003/ERR7362703/ERR7362703_1.fastq.gz;ftp.sra.ebi.ac.uk/vol1/fastq/ERR736/003/ERR7362703/ERR7362703_2.fastq.gz	ftp.sra.ebi.ac.uk/vol1/run/ERR736/ERR7362703/140_S140_L001_R1_001.fastq.gz;ftp.sra.ebi.ac.uk/vol1/run/ERR736/ERR7362703/140_S140_L001_R2_001.fastq.gz	M6_Y2_M6c	MaCoTe2019	Uncompacted bentonite	Uncompacted M6	Uncompacted bentonite	NA
ERR7362704	PRJEB48629	SAMEA10800484	ERX6930204	ftp.sra.ebi.ac.uk/vol1/fastq/ERR736/004/ERR7362704/ERR7362704_1.fastq.gz;ftp.sra.ebi.ac.uk/vol1/fastq/ERR736/004/ERR7362704/ERR7362704_2.fastq.gz	ftp.sra.ebi.ac.uk/vol1/run/ERR736/ERR7362704/141_S141_L001_R1_001.fastq.gz;ftp.sra.ebi.ac.uk/vol1/run/ERR736/ERR7362704/141_S141_L001_R2_001.fastq.gz	M7_Y2_M7a	MaCoTe2019	Uncompacted bentonite	Uncompacted M7	Uncompacted bentonite	NA
ERR7362705	PRJEB48629	SAMEA10800485	ERX6930205	ftp.sra.ebi.ac.uk/vol1/fastq/ERR736/005/ERR7362705/ERR7362705_1.fastq.gz;ftp.sra.ebi.ac.uk/vol1/fastq/ERR736/005/ERR7362705/ERR7362705_2.fastq.gz	ftp.sra.ebi.ac.uk/vol1/run/ERR736/ERR7362705/142_S142_L001_R1_001.fastq.gz;ftp.sra.ebi.ac.uk/vol1/run/ERR736/ERR7362705/142_S142_L001_R2_001.fastq.gz	M7_Y2_M7b	MaCoTe2019	Uncompacted bentonite	Uncompacted M7	Uncompacted bentonite	NA
ERR7362706	PRJEB48629	SAMEA10800486	ERX6930206	ftp.sra.ebi.ac.uk/vol1/fastq/ERR736/006/ERR7362706/ERR7362706_1.fastq.gz;ftp.sra.ebi.ac.uk/vol1/fastq/ERR736/006/ERR7362706/ERR7362706_2.fastq.gz	ftp.sra.ebi.ac.uk/vol1/run/ERR736/ERR7362706/143_S143_L001_R1_001.fastq.gz;ftp.sra.ebi.ac.uk/vol1/run/ERR736/ERR7362706/143_S143_L001_R2_001.fastq.gz	M7_Y2_M7c	MaCoTe2019	Uncompacted bentonite	Uncompacted M7	Uncompacted bentonite	NA
ERR7362743	PRJEB48629	SAMEA10800487	ERX6930243	ftp.sra.ebi.ac.uk/vol1/fastq/ERR736/003/ERR7362743/ERR7362743_1.fastq.gz;ftp.sra.ebi.ac.uk/vol1/fastq/ERR736/003/ERR7362743/ERR7362743_2.fastq.gz	ftp.sra.ebi.ac.uk/vol1/run/ERR736/ERR7362743/177_S177_L001_R1_001.fastq.gz;ftp.sra.ebi.ac.uk/vol1/run/ERR736/ERR7362743/177_S177_L001_R2_001.fastq.gz	negative_control__Y2_NTC1	MaCoTe2019	Negative control	Negative control	Negative control	NA
ERR7362771	PRJEB48629	SAMEA10800488	ERX6930271	ftp.sra.ebi.ac.uk/vol1/fastq/ERR736/001/ERR7362771/ERR7362771_1.fastq.gz;ftp.sra.ebi.ac.uk/vol1/fastq/ERR736/001/ERR7362771/ERR7362771_2.fastq.gz	ftp.sra.ebi.ac.uk/vol1/run/ERR736/ERR7362771/201_S201_L001_R1_001.fastq.gz;ftp.sra.ebi.ac.uk/vol1/run/ERR736/ERR7362771/201_S201_L001_R2_001.fastq.gz	negative_control__Y2_NTC2	MaCoTe2019	Negative control	Negative control	Negative control	NA
ERR7362796	PRJEB48629	SAMEA10800489	ERX6930296	ftp.sra.ebi.ac.uk/vol1/fastq/ERR736/006/ERR7362796/ERR7362796_1.fastq.gz;ftp.sra.ebi.ac.uk/vol1/fastq/ERR736/006/ERR7362796/ERR7362796_2.fastq.gz	ftp.sra.ebi.ac.uk/vol1/run/ERR736/ERR7362796/224_S224_L001_R1_001.fastq.gz;ftp.sra.ebi.ac.uk/vol1/run/ERR736/ERR7362796/224_S224_L001_R2_001.fastq.gz	negative_control__Y2_NTC3	MaCoTe2019	Negative control	Negative control	Negative control	NA
ERR7362679	PRJEB48629	SAMEA10800490	ERX6930179	ftp.sra.ebi.ac.uk/vol1/fastq/ERR736/009/ERR7362679/ERR7362679_1.fastq.gz;ftp.sra.ebi.ac.uk/vol1/fastq/ERR736/009/ERR7362679/ERR7362679_2.fastq.gz	ftp.sra.ebi.ac.uk/vol1/run/ERR736/ERR7362679/119_S119_L001_R1_001.fastq.gz;ftp.sra.ebi.ac.uk/vol1/run/ERR736/ERR7362679/119_S119_L001_R2_001.fastq.gz	negative_control__Y2_NTC4	MaCoTe2019	Negative control	Negative control	Negative control	NA
ERR7362712	PRJEB48629	SAMEA10800491	ERX6930212	ftp.sra.ebi.ac.uk/vol1/fastq/ERR736/002/ERR7362712/ERR7362712_1.fastq.gz;ftp.sra.ebi.ac.uk/vol1/fastq/ERR736/002/ERR7362712/ERR7362712_2.fastq.gz	ftp.sra.ebi.ac.uk/vol1/run/ERR736/ERR7362712/149_S149_L001_R1_001.fastq.gz;ftp.sra.ebi.ac.uk/vol1/run/ERR736/ERR7362712/149_S149_L001_R2_001.fastq.gz	negative_control__Y2_NTC6	MaCoTe2019	Negative control	Negative control	Negative control	NA
ERR7362714	PRJEB48629	SAMEA10800492	ERX6930214	ftp.sra.ebi.ac.uk/vol1/fastq/ERR736/004/ERR7362714/ERR7362714_1.fastq.gz;ftp.sra.ebi.ac.uk/vol1/fastq/ERR736/004/ERR7362714/ERR7362714_2.fastq.gz	ftp.sra.ebi.ac.uk/vol1/run/ERR736/ERR7362714/150_S150_L001_R1_001.fastq.gz;ftp.sra.ebi.ac.uk/vol1/run/ERR736/ERR7362714/150_S150_L001_R2_001.fastq.gz	negative_control__Y2_NTC7	MaCoTe2019	Negative control	Negative control	Negative control	NA
ERR7362715	PRJEB48629	SAMEA10800493	ERX6930215	ftp.sra.ebi.ac.uk/vol1/fastq/ERR736/005/ERR7362715/ERR7362715_1.fastq.gz;ftp.sra.ebi.ac.uk/vol1/fastq/ERR736/005/ERR7362715/ERR7362715_2.fastq.gz	ftp.sra.ebi.ac.uk/vol1/run/ERR736/ERR7362715/151_S151_L001_R1_001.fastq.gz;ftp.sra.ebi.ac.uk/vol1/run/ERR736/ERR7362715/151_S151_L001_R2_001.fastq.gz	negative_control__Y2_NTC8	MaCoTe2019	Negative control	Negative control	Negative control	NA
ERR7362716	PRJEB48629	SAMEA10800494	ERX6930216	ftp.sra.ebi.ac.uk/vol1/fastq/ERR736/006/ERR7362716/ERR7362716_1.fastq.gz;ftp.sra.ebi.ac.uk/vol1/fastq/ERR736/006/ERR7362716/ERR7362716_2.fastq.gz	ftp.sra.ebi.ac.uk/vol1/run/ERR736/ERR7362716/152_S152_L001_R1_001.fastq.gz;ftp.sra.ebi.ac.uk/vol1/run/ERR736/ERR7362716/152_S152_L001_R2_001.fastq.gz	negative_control__Y2_NTC9	MaCoTe2019	Negative control	Negative control	Negative control	NA
ERR7362816	PRJEB48629	SAMEA10800495	ERX6930316	ftp.sra.ebi.ac.uk/vol1/fastq/ERR736/006/ERR7362816/ERR7362816_1.fastq.gz;ftp.sra.ebi.ac.uk/vol1/fastq/ERR736/006/ERR7362816/ERR7362816_2.fastq.gz	ftp.sra.ebi.ac.uk/vol1/run/ERR736/ERR7362816/254_S254_L001_R1_001.fastq.gz;ftp.sra.ebi.ac.uk/vol1/run/ERR736/ERR7362816/254_S254_L001_R2_001.fastq.gz	negative_control__Y2_NTCOi14	MaCoTe2019	Negative control	Negative control	Negative control	NA
ERR7362817	PRJEB48629	SAMEA10800496	ERX6930317	ftp.sra.ebi.ac.uk/vol1/fastq/ERR736/007/ERR7362817/ERR7362817_1.fastq.gz;ftp.sra.ebi.ac.uk/vol1/fastq/ERR736/007/ERR7362817/ERR7362817_2.fastq.gz	ftp.sra.ebi.ac.uk/vol1/run/ERR736/ERR7362817/255_S255_L001_R1_001.fastq.gz;ftp.sra.ebi.ac.uk/vol1/run/ERR736/ERR7362817/255_S255_L001_R2_001.fastq.gz	negative_control__Y2_NTCOi15	MaCoTe2019	Negative control	Negative control	Negative control	NA
ERR7362717	PRJEB48629	SAMEA10800497	ERX6930217	ftp.sra.ebi.ac.uk/vol1/fastq/ERR736/007/ERR7362717/ERR7362717_1.fastq.gz;ftp.sra.ebi.ac.uk/vol1/fastq/ERR736/007/ERR7362717/ERR7362717_2.fastq.gz	ftp.sra.ebi.ac.uk/vol1/run/ERR736/ERR7362717/153_S153_L001_R1_001.fastq.gz;ftp.sra.ebi.ac.uk/vol1/run/ERR736/ERR7362717/153_S153_L001_R2_001.fastq.gz	negative_control__Y2_NTCOi16	MaCoTe2019	Negative control	Negative control	Negative control	NA
ERR7362718	PRJEB48629	SAMEA10800498	ERX6930218	ftp.sra.ebi.ac.uk/vol1/fastq/ERR736/008/ERR7362718/ERR7362718_1.fastq.gz;ftp.sra.ebi.ac.uk/vol1/fastq/ERR736/008/ERR7362718/ERR7362718_2.fastq.gz	ftp.sra.ebi.ac.uk/vol1/run/ERR736/ERR7362718/154_S154_L001_R1_001.fastq.gz;ftp.sra.ebi.ac.uk/vol1/run/ERR736/ERR7362718/154_S154_L001_R2_001.fastq.gz	negative_control__Y2_NTCOi4	MaCoTe2019	Negative control	Negative control	Negative control	NA
ERR7362815	PRJEB48629	SAMEA10800499	ERX6930315	ftp.sra.ebi.ac.uk/vol1/fastq/ERR736/005/ERR7362815/ERR7362815_1.fastq.gz;ftp.sra.ebi.ac.uk/vol1/fastq/ERR736/005/ERR7362815/ERR7362815_2.fastq.gz	ftp.sra.ebi.ac.uk/vol1/run/ERR736/ERR7362815/253_S253_L001_R1_001.fastq.gz;ftp.sra.ebi.ac.uk/vol1/run/ERR736/ERR7362815/253_S253_L001_R2_001.fastq.gz	negative_control__Y2_NTCOi7	MaCoTe2019	Negative control	Negative control	Negative control	NA
ERR7362802	PRJEB48629	SAMEA10800500	ERX6930302	ftp.sra.ebi.ac.uk/vol1/fastq/ERR736/002/ERR7362802/ERR7362802_1.fastq.gz;ftp.sra.ebi.ac.uk/vol1/fastq/ERR736/002/ERR7362802/ERR7362802_2.fastq.gz	ftp.sra.ebi.ac.uk/vol1/run/ERR736/ERR7362802/23_S23_L001_R1_001.fastq.gz;ftp.sra.ebi.ac.uk/vol1/run/ERR736/ERR7362802/23_S23_L001_R2_001.fastq.gz	negative_control_Y1_NTC1	MaCoTe2015	Negative control	Negative control	Negative control	NA
ERR7362973	PRJEB48629	SAMEA10800501	ERX6930473	ftp.sra.ebi.ac.uk/vol1/fastq/ERR736/003/ERR7362973/ERR7362973_1.fastq.gz;ftp.sra.ebi.ac.uk/vol1/fastq/ERR736/003/ERR7362973/ERR7362973_2.fastq.gz	ftp.sra.ebi.ac.uk/vol1/run/ERR736/ERR7362973/66_S66_L001_R1_001.fastq.gz;ftp.sra.ebi.ac.uk/vol1/run/ERR736/ERR7362973/66_S66_L001_R2_001.fastq.gz	negative_control_Y1_NTC2	MaCoTe2015	Negative control	Negative control	Negative control	NA
ERR7362975	PRJEB48629	SAMEA10800502	ERX6930475	ftp.sra.ebi.ac.uk/vol1/fastq/ERR736/005/ERR7362975/ERR7362975_1.fastq.gz;ftp.sra.ebi.ac.uk/vol1/fastq/ERR736/005/ERR7362975/ERR7362975_2.fastq.gz	ftp.sra.ebi.ac.uk/vol1/run/ERR736/ERR7362975/68_S68_L001_R1_001.fastq.gz;ftp.sra.ebi.ac.uk/vol1/run/ERR736/ERR7362975/68_S68_L001_R2_001.fastq.gz	negative_control_Y1_NTC3	MaCoTe2015	Negative control	Negative control	Negative control	NA
ERR7362976	PRJEB48629	SAMEA10800503	ERX6930476	ftp.sra.ebi.ac.uk/vol1/fastq/ERR736/006/ERR7362976/ERR7362976_1.fastq.gz;ftp.sra.ebi.ac.uk/vol1/fastq/ERR736/006/ERR7362976/ERR7362976_2.fastq.gz	ftp.sra.ebi.ac.uk/vol1/run/ERR736/ERR7362976/69_S69_L001_R1_001.fastq.gz;ftp.sra.ebi.ac.uk/vol1/run/ERR736/ERR7362976/69_S69_L001_R2_001.fastq.gz	negative_control_Y1_NTC4	MaCoTe2015	Negative control	Negative control	Negative control	NA
ERR7362978	PRJEB48629	SAMEA10800504	ERX6930478	ftp.sra.ebi.ac.uk/vol1/fastq/ERR736/008/ERR7362978/ERR7362978_1.fastq.gz;ftp.sra.ebi.ac.uk/vol1/fastq/ERR736/008/ERR7362978/ERR7362978_2.fastq.gz	ftp.sra.ebi.ac.uk/vol1/run/ERR736/ERR7362978/70_S70_L001_R1_001.fastq.gz;ftp.sra.ebi.ac.uk/vol1/run/ERR736/ERR7362978/70_S70_L001_R2_001.fastq.gz	negative_control_Y1_NTC5	MaCoTe2015	Negative control	Negative control	Negative control	NA
ERR7362979	PRJEB48629	SAMEA10800505	ERX6930479	ftp.sra.ebi.ac.uk/vol1/fastq/ERR736/009/ERR7362979/ERR7362979_1.fastq.gz;ftp.sra.ebi.ac.uk/vol1/fastq/ERR736/009/ERR7362979/ERR7362979_2.fastq.gz	ftp.sra.ebi.ac.uk/vol1/run/ERR736/ERR7362979/71_S71_L001_R1_001.fastq.gz;ftp.sra.ebi.ac.uk/vol1/run/ERR736/ERR7362979/71_S71_L001_R2_001.fastq.gz	negative_control_Y1_NTC6	MaCoTe2015	Negative control	Negative control	Negative control	NA
ERR7362980	PRJEB48629	SAMEA10800506	ERX6930480	ftp.sra.ebi.ac.uk/vol1/fastq/ERR736/000/ERR7362980/ERR7362980_1.fastq.gz;ftp.sra.ebi.ac.uk/vol1/fastq/ERR736/000/ERR7362980/ERR7362980_2.fastq.gz	ftp.sra.ebi.ac.uk/vol1/run/ERR736/ERR7362980/72_S72_L001_R1_001.fastq.gz;ftp.sra.ebi.ac.uk/vol1/run/ERR736/ERR7362980/72_S72_L001_R2_001.fastq.gz	negative_control_Y1_NTC7	MaCoTe2015	Negative control	Negative control	Negative control	NA
ERR7362987	PRJEB48629	SAMEA10800507	ERX6930487	ftp.sra.ebi.ac.uk/vol1/fastq/ERR736/007/ERR7362987/ERR7362987_1.fastq.gz;ftp.sra.ebi.ac.uk/vol1/fastq/ERR736/007/ERR7362987/ERR7362987_2.fastq.gz	ftp.sra.ebi.ac.uk/vol1/run/ERR736/ERR7362987/85_S85_L001_R1_001.fastq.gz;ftp.sra.ebi.ac.uk/vol1/run/ERR736/ERR7362987/85_S85_L001_R2_001.fastq.gz	negative_control_Y1_NTC8	MaCoTe2015	Negative control	Negative control	Negative control	NA
ERR7362661	PRJEB48629	SAMEA10800508	ERX6930161	ftp.sra.ebi.ac.uk/vol1/fastq/ERR736/001/ERR7362661/ERR7362661_1.fastq.gz;ftp.sra.ebi.ac.uk/vol1/fastq/ERR736/001/ERR7362661/ERR7362661_2.fastq.gz	ftp.sra.ebi.ac.uk/vol1/run/ERR736/ERR7362661/101_S101_L001_R1_001.fastq.gz;ftp.sra.ebi.ac.uk/vol1/run/ERR736/ERR7362661/101_S101_L001_R2_001.fastq.gz	negative_control_Y1_NTCOi10	MaCoTe2015	Negative control	Negative control	Negative control	NA
ERR7362671	PRJEB48629	SAMEA10800509	ERX6930171	ftp.sra.ebi.ac.uk/vol1/fastq/ERR736/001/ERR7362671/ERR7362671_1.fastq.gz;ftp.sra.ebi.ac.uk/vol1/fastq/ERR736/001/ERR7362671/ERR7362671_2.fastq.gz	ftp.sra.ebi.ac.uk/vol1/run/ERR736/ERR7362671/111_S111_L001_R1_001.fastq.gz;ftp.sra.ebi.ac.uk/vol1/run/ERR736/ERR7362671/111_S111_L001_R2_001.fastq.gz	negative_control_Y1_NTCOi11	MaCoTe2015	Negative control	Negative control	Negative control	NA
ERR7362993	PRJEB48629	SAMEA10800510	ERX6930493	ftp.sra.ebi.ac.uk/vol1/fastq/ERR736/003/ERR7362993/ERR7362993_1.fastq.gz;ftp.sra.ebi.ac.uk/vol1/fastq/ERR736/003/ERR7362993/ERR7362993_2.fastq.gz	ftp.sra.ebi.ac.uk/vol1/run/ERR736/ERR7362993/97_S97_L001_R1_001.fastq.gz;ftp.sra.ebi.ac.uk/vol1/run/ERR736/ERR7362993/97_S97_L001_R2_001.fastq.gz	negative_control_Y1_NTCOi8	MaCoTe2015	Negative control	Negative control	Negative control	NA
ERR7362995	PRJEB48629	SAMEA10800511	ERX6930495	ftp.sra.ebi.ac.uk/vol1/fastq/ERR736/005/ERR7362995/ERR7362995_1.fastq.gz;ftp.sra.ebi.ac.uk/vol1/fastq/ERR736/005/ERR7362995/ERR7362995_2.fastq.gz	ftp.sra.ebi.ac.uk/vol1/run/ERR736/ERR7362995/99_S99_L001_R1_001.fastq.gz;ftp.sra.ebi.ac.uk/vol1/run/ERR736/ERR7362995/99_S99_L001_R2_001.fastq.gz	negative_control_Y1_NTCOi9	MaCoTe2015	Negative control	Negative control	Negative control	NA
ERR7362827	PRJEB48629	SAMEA10800512	ERX6930327	ftp.sra.ebi.ac.uk/vol1/fastq/ERR736/007/ERR7362827/ERR7362827_1.fastq.gz;ftp.sra.ebi.ac.uk/vol1/fastq/ERR736/007/ERR7362827/ERR7362827_2.fastq.gz	ftp.sra.ebi.ac.uk/vol1/run/ERR736/ERR7362827/264_S264_L001_R1_001.fastq.gz;ftp.sra.ebi.ac.uk/vol1/run/ERR736/ERR7362827/264_S264_L001_R2_001.fastq.gz	negative_control_Y2_ECCNTC1	negative control	Negative control	Negative control	Negative control	NA
ERR7362840	PRJEB48629	SAMEA10800513	ERX6930340	ftp.sra.ebi.ac.uk/vol1/fastq/ERR736/000/ERR7362840/ERR7362840_1.fastq.gz;ftp.sra.ebi.ac.uk/vol1/fastq/ERR736/000/ERR7362840/ERR7362840_2.fastq.gz	ftp.sra.ebi.ac.uk/vol1/run/ERR736/ERR7362840/278_S278_L001_R1_001.fastq.gz;ftp.sra.ebi.ac.uk/vol1/run/ERR736/ERR7362840/278_S278_L001_R2_001.fastq.gz	negative_control_Y2_ECNTC2	negative control	Negative control	Negative control	Negative control	NA
ERR7362855	PRJEB48629	SAMEA10800514	ERX6930355	ftp.sra.ebi.ac.uk/vol1/fastq/ERR736/005/ERR7362855/ERR7362855_1.fastq.gz;ftp.sra.ebi.ac.uk/vol1/fastq/ERR736/005/ERR7362855/ERR7362855_2.fastq.gz	ftp.sra.ebi.ac.uk/vol1/run/ERR736/ERR7362855/294_S294_L001_R1_001.fastq.gz;ftp.sra.ebi.ac.uk/vol1/run/ERR736/ERR7362855/294_S294_L001_R2_001.fastq.gz	negative_control_Y2_ECNTC3	negative control	Negative control	Negative control	Negative control	NA
ERR7362865	PRJEB48629	SAMEA10800515	ERX6930365	ftp.sra.ebi.ac.uk/vol1/fastq/ERR736/005/ERR7362865/ERR7362865_1.fastq.gz;ftp.sra.ebi.ac.uk/vol1/fastq/ERR736/005/ERR7362865/ERR7362865_2.fastq.gz	ftp.sra.ebi.ac.uk/vol1/run/ERR736/ERR7362865/302_S302_L001_R1_001.fastq.gz;ftp.sra.ebi.ac.uk/vol1/run/ERR736/ERR7362865/302_S302_L001_R2_001.fastq.gz	negative_control_Y2_ECNTC4	negative control	Negative control	Negative control	Negative control	NA
ERR7362949	PRJEB48629	SAMEA10800516	ERX6930449	ftp.sra.ebi.ac.uk/vol1/fastq/ERR736/009/ERR7362949/ERR7362949_1.fastq.gz;ftp.sra.ebi.ac.uk/vol1/fastq/ERR736/009/ERR7362949/ERR7362949_2.fastq.gz	ftp.sra.ebi.ac.uk/vol1/run/ERR736/ERR7362949/380_S380_L001_R1_001.fastq.gz;ftp.sra.ebi.ac.uk/vol1/run/ERR736/ERR7362949/380_S380_L001_R2_001.fastq.gz	negative_control_Y2_ECNTCi1	negative control	Negative control	Negative control	Negative control	NA
ERR7362947	PRJEB48629	SAMEA10800519	ERX6930447	ftp.sra.ebi.ac.uk/vol1/fastq/ERR736/007/ERR7362947/ERR7362947_1.fastq.gz;ftp.sra.ebi.ac.uk/vol1/fastq/ERR736/007/ERR7362947/ERR7362947_2.fastq.gz	ftp.sra.ebi.ac.uk/vol1/run/ERR736/ERR7362947/379_S379_L001_R1_001.fastq.gz;ftp.sra.ebi.ac.uk/vol1/run/ERR736/ERR7362947/379_S379_L001_R2_001.fastq.gz	negative_control_Y2_ECNTCi5	negative control	Negative control	Negative control	Negative control	NA
ERR7362701	PRJEB48629	SAMEA10800520	ERX6930201	ftp.sra.ebi.ac.uk/vol1/fastq/ERR736/001/ERR7362701/ERR7362701_1.fastq.gz;ftp.sra.ebi.ac.uk/vol1/fastq/ERR736/001/ERR7362701/ERR7362701_2.fastq.gz	ftp.sra.ebi.ac.uk/vol1/run/ERR736/ERR7362701/139_S139_L001_R1_001.fastq.gz;ftp.sra.ebi.ac.uk/vol1/run/ERR736/ERR7362701/139_S139_L001_R2_001.fastq.gz	negative_control_Y2_NTC5	MaCoTe2019	Negative control	Negative control	Negative control	NA
ERR7362719	PRJEB48629	SAMEA10800521	ERX6930219	ftp.sra.ebi.ac.uk/vol1/fastq/ERR736/009/ERR7362719/ERR7362719_1.fastq.gz;ftp.sra.ebi.ac.uk/vol1/fastq/ERR736/009/ERR7362719/ERR7362719_2.fastq.gz	ftp.sra.ebi.ac.uk/vol1/run/ERR736/ERR7362719/155_S155_L001_R1_001.fastq.gz;ftp.sra.ebi.ac.uk/vol1/run/ERR736/ERR7362719/155_S155_L001_R2_001.fastq.gz	positive_control__Y2_PCi16	MaCoTe2019	Positive control	Positive control 1	Positive control	NA
ERR7362720	PRJEB48629	SAMEA10800522	ERX6930220	ftp.sra.ebi.ac.uk/vol1/fastq/ERR736/000/ERR7362720/ERR7362720_1.fastq.gz;ftp.sra.ebi.ac.uk/vol1/fastq/ERR736/000/ERR7362720/ERR7362720_2.fastq.gz	ftp.sra.ebi.ac.uk/vol1/run/ERR736/ERR7362720/156_S156_L001_R1_001.fastq.gz;ftp.sra.ebi.ac.uk/vol1/run/ERR736/ERR7362720/156_S156_L001_R2_001.fastq.gz	positive_control__Y2_PCi4	MaCoTe2019	Positive control	Positive control 1	Positive control	NA
ERR7362812	PRJEB48629	SAMEA10800523	ERX6930312	ftp.sra.ebi.ac.uk/vol1/fastq/ERR736/002/ERR7362812/ERR7362812_1.fastq.gz;ftp.sra.ebi.ac.uk/vol1/fastq/ERR736/002/ERR7362812/ERR7362812_2.fastq.gz	ftp.sra.ebi.ac.uk/vol1/run/ERR736/ERR7362812/24_S24_L001_R1_001.fastq.gz;ftp.sra.ebi.ac.uk/vol1/run/ERR736/ERR7362812/24_S24_L001_R2_001.fastq.gz	positive_control_Y1_PC1000a	MaCoTe2015	Positive control	Positive control 2	Positive control	NA
ERR7362986	PRJEB48629	SAMEA10800524	ERX6930486	ftp.sra.ebi.ac.uk/vol1/fastq/ERR736/006/ERR7362986/ERR7362986_1.fastq.gz;ftp.sra.ebi.ac.uk/vol1/fastq/ERR736/006/ERR7362986/ERR7362986_2.fastq.gz	ftp.sra.ebi.ac.uk/vol1/run/ERR736/ERR7362986/84_S84_L001_R1_001.fastq.gz;ftp.sra.ebi.ac.uk/vol1/run/ERR736/ERR7362986/84_S84_L001_R2_001.fastq.gz	positive_control_Y1_PC1000b	MaCoTe2015	Positive control	Positive control 2	Positive control	NA
ERR7362780	PRJEB48629	SAMEA10800525	ERX6930280	ftp.sra.ebi.ac.uk/vol1/fastq/ERR736/000/ERR7362780/ERR7362780_1.fastq.gz;ftp.sra.ebi.ac.uk/vol1/fastq/ERR736/000/ERR7362780/ERR7362780_2.fastq.gz	ftp.sra.ebi.ac.uk/vol1/run/ERR736/ERR7362780/21_S21_L001_R1_001.fastq.gz;ftp.sra.ebi.ac.uk/vol1/run/ERR736/ERR7362780/21_S21_L001_R2_001.fastq.gz	positive_control_Y1_PC100a	MaCoTe2015	Positive control	Positive control 2	Positive control	NA
ERR7362974	PRJEB48629	SAMEA10800526	ERX6930474	ftp.sra.ebi.ac.uk/vol1/fastq/ERR736/004/ERR7362974/ERR7362974_1.fastq.gz;ftp.sra.ebi.ac.uk/vol1/fastq/ERR736/004/ERR7362974/ERR7362974_2.fastq.gz	ftp.sra.ebi.ac.uk/vol1/run/ERR736/ERR7362974/67_S67_L001_R1_001.fastq.gz;ftp.sra.ebi.ac.uk/vol1/run/ERR736/ERR7362974/67_S67_L001_R2_001.fastq.gz	positive_control_Y1_PC100b	MaCoTe2015	Positive control	Positive control 2	Positive control	NA
ERR7362662	PRJEB48629	SAMEA10800527	ERX6930162	ftp.sra.ebi.ac.uk/vol1/fastq/ERR736/002/ERR7362662/ERR7362662_1.fastq.gz;ftp.sra.ebi.ac.uk/vol1/fastq/ERR736/002/ERR7362662/ERR7362662_2.fastq.gz	ftp.sra.ebi.ac.uk/vol1/run/ERR736/ERR7362662/102_S102_L001_R1_001.fastq.gz;ftp.sra.ebi.ac.uk/vol1/run/ERR736/ERR7362662/102_S102_L001_R2_001.fastq.gz	positive_control_Y1_PCi10	MaCoTe2015	Positive control	Positive control 1	Positive control	NA
ERR7362672	PRJEB48629	SAMEA10800528	ERX6930172	ftp.sra.ebi.ac.uk/vol1/fastq/ERR736/002/ERR7362672/ERR7362672_1.fastq.gz;ftp.sra.ebi.ac.uk/vol1/fastq/ERR736/002/ERR7362672/ERR7362672_2.fastq.gz	ftp.sra.ebi.ac.uk/vol1/run/ERR736/ERR7362672/112_S112_L001_R1_001.fastq.gz;ftp.sra.ebi.ac.uk/vol1/run/ERR736/ERR7362672/112_S112_L001_R2_001.fastq.gz	positive_control_Y1_PCi11	MaCoTe2015	Positive control	Positive control 1	Positive control	NA
ERR7362994	PRJEB48629	SAMEA10800529	ERX6930494	ftp.sra.ebi.ac.uk/vol1/fastq/ERR736/004/ERR7362994/ERR7362994_1.fastq.gz;ftp.sra.ebi.ac.uk/vol1/fastq/ERR736/004/ERR7362994/ERR7362994_2.fastq.gz	ftp.sra.ebi.ac.uk/vol1/run/ERR736/ERR7362994/98_S98_L001_R1_001.fastq.gz;ftp.sra.ebi.ac.uk/vol1/run/ERR736/ERR7362994/98_S98_L001_R2_001.fastq.gz	positive_control_Y1_PCi8	MaCoTe2015	Positive control	Positive control 1	Positive control	NA
ERR7362660	PRJEB48629	SAMEA10800530	ERX6930160	ftp.sra.ebi.ac.uk/vol1/fastq/ERR736/000/ERR7362660/ERR7362660_1.fastq.gz;ftp.sra.ebi.ac.uk/vol1/fastq/ERR736/000/ERR7362660/ERR7362660_2.fastq.gz	ftp.sra.ebi.ac.uk/vol1/run/ERR736/ERR7362660/100_S100_L001_R1_001.fastq.gz;ftp.sra.ebi.ac.uk/vol1/run/ERR736/ERR7362660/100_S100_L001_R2_001.fastq.gz	positive_control_Y1_PCi9	MaCoTe2015	Positive control	Positive control 1	Positive control	NA
ERR7362943	PRJEB48629	SAMEA10800531	ERX6930443	ftp.sra.ebi.ac.uk/vol1/fastq/ERR736/003/ERR7362943/ERR7362943_1.fastq.gz;ftp.sra.ebi.ac.uk/vol1/fastq/ERR736/003/ERR7362943/ERR7362943_2.fastq.gz	ftp.sra.ebi.ac.uk/vol1/run/ERR736/ERR7362943/375_S375_L001_R1_001.fastq.gz;ftp.sra.ebi.ac.uk/vol1/run/ERR736/ERR7362943/375_S375_L001_R2_001.fastq.gz	positive_control_Y2_ECPCi1	Enrichment culture	Positive control	Positive control 1	Positive control	NA
ERR7362944	PRJEB48629	SAMEA10800532	ERX6930444	ftp.sra.ebi.ac.uk/vol1/fastq/ERR736/004/ERR7362944/ERR7362944_1.fastq.gz;ftp.sra.ebi.ac.uk/vol1/fastq/ERR736/004/ERR7362944/ERR7362944_2.fastq.gz	ftp.sra.ebi.ac.uk/vol1/run/ERR736/ERR7362944/376_S376_L001_R1_001.fastq.gz;ftp.sra.ebi.ac.uk/vol1/run/ERR736/ERR7362944/376_S376_L001_R2_001.fastq.gz	positive_control_Y2_ECPCi2	Enrichment culture	Positive control	Positive control 1	Positive control	NA
ERR7362945	PRJEB48629	SAMEA10800533	ERX6930445	ftp.sra.ebi.ac.uk/vol1/fastq/ERR736/005/ERR7362945/ERR7362945_1.fastq.gz;ftp.sra.ebi.ac.uk/vol1/fastq/ERR736/005/ERR7362945/ERR7362945_2.fastq.gz	ftp.sra.ebi.ac.uk/vol1/run/ERR736/ERR7362945/377_S377_L001_R1_001.fastq.gz;ftp.sra.ebi.ac.uk/vol1/run/ERR736/ERR7362945/377_S377_L001_R2_001.fastq.gz	positive_control_Y2_ECPCi3	Enrichment culture	Positive control	Positive control 1	Positive control	NA
ERR7362946	PRJEB48629	SAMEA10800534	ERX6930446	ftp.sra.ebi.ac.uk/vol1/fastq/ERR736/006/ERR7362946/ERR7362946_1.fastq.gz;ftp.sra.ebi.ac.uk/vol1/fastq/ERR736/006/ERR7362946/ERR7362946_2.fastq.gz	ftp.sra.ebi.ac.uk/vol1/run/ERR736/ERR7362946/378_S378_L001_R1_001.fastq.gz;ftp.sra.ebi.ac.uk/vol1/run/ERR736/ERR7362946/378_S378_L001_R2_001.fastq.gz	positive_control_Y2_ECPCi5	Enrichment culture	Positive control	Positive control 1	Positive control	NA
ERR7362819	PRJEB48629	SAMEA10800535	ERX6930319	ftp.sra.ebi.ac.uk/vol1/fastq/ERR736/009/ERR7362819/ERR7362819_1.fastq.gz;ftp.sra.ebi.ac.uk/vol1/fastq/ERR736/009/ERR7362819/ERR7362819_2.fastq.gz	ftp.sra.ebi.ac.uk/vol1/run/ERR736/ERR7362819/257_S257_L001_R1_001.fastq.gz;ftp.sra.ebi.ac.uk/vol1/run/ERR736/ERR7362819/257_S257_L001_R2_001.fastq.gz	positive_control_Y2_PCi14	MaCoTe2019	Positive control	Positive control 1	Positive control	NA
ERR7362820	PRJEB48629	SAMEA10800536	ERX6930320	ftp.sra.ebi.ac.uk/vol1/fastq/ERR736/000/ERR7362820/ERR7362820_1.fastq.gz;ftp.sra.ebi.ac.uk/vol1/fastq/ERR736/000/ERR7362820/ERR7362820_2.fastq.gz	ftp.sra.ebi.ac.uk/vol1/run/ERR736/ERR7362820/258_S258_L001_R1_001.fastq.gz;ftp.sra.ebi.ac.uk/vol1/run/ERR736/ERR7362820/258_S258_L001_R2_001.fastq.gz	positive_control_Y2_PCi15	MaCoTe2019	Positive control	Positive control 1	Positive control	NA
ERR7362818	PRJEB48629	SAMEA10800537	ERX6930318	ftp.sra.ebi.ac.uk/vol1/fastq/ERR736/008/ERR7362818/ERR7362818_1.fastq.gz;ftp.sra.ebi.ac.uk/vol1/fastq/ERR736/008/ERR7362818/ERR7362818_2.fastq.gz	ftp.sra.ebi.ac.uk/vol1/run/ERR736/ERR7362818/256_S256_L001_R1_001.fastq.gz;ftp.sra.ebi.ac.uk/vol1/run/ERR736/ERR7362818/256_S256_L001_R2_001.fastq.gz	positive_control_Y2_PCi7	MaCoTe2019	Positive control	Positive control 1	Positive control	NA
ERR7362863	PRJEB48629	SAMEA10800538	ERX6930363	ftp.sra.ebi.ac.uk/vol1/fastq/ERR736/003/ERR7362863/ERR7362863_1.fastq.gz;ftp.sra.ebi.ac.uk/vol1/fastq/ERR736/003/ERR7362863/ERR7362863_2.fastq.gz	ftp.sra.ebi.ac.uk/vol1/run/ERR736/ERR7362863/300_S300_L001_R1_001.fastq.gz;ftp.sra.ebi.ac.uk/vol1/run/ERR736/ERR7362863/300_S300_L001_R2_001.fastq.gz	SRB_Bentonite_inner_1.25_Y2_EC41	Enrichment culture	Enrichment culture	Enrichment culture	Enrichment culture	NA
ERR7362924	PRJEB48629	SAMEA10800539	ERX6930424	ftp.sra.ebi.ac.uk/vol1/fastq/ERR736/004/ERR7362924/ERR7362924_1.fastq.gz;ftp.sra.ebi.ac.uk/vol1/fastq/ERR736/004/ERR7362924/ERR7362924_2.fastq.gz	ftp.sra.ebi.ac.uk/vol1/run/ERR736/ERR7362924/358_S358_L001_R1_001.fastq.gz;ftp.sra.ebi.ac.uk/vol1/run/ERR736/ERR7362924/358_S358_L001_R2_001.fastq.gz	SRB_Bentonite_inner_1.25_Y2_EC6a	Enrichment culture	Enrichment culture	Enrichment culture	Enrichment culture	NA
ERR7362830	PRJEB48629	SAMEA10800540	ERX6930330	ftp.sra.ebi.ac.uk/vol1/fastq/ERR736/000/ERR7362830/ERR7362830_1.fastq.gz;ftp.sra.ebi.ac.uk/vol1/fastq/ERR736/000/ERR7362830/ERR7362830_2.fastq.gz	ftp.sra.ebi.ac.uk/vol1/run/ERR736/ERR7362830/267_S267_L001_R1_001.fastq.gz;ftp.sra.ebi.ac.uk/vol1/run/ERR736/ERR7362830/267_S267_L001_R2_001.fastq.gz	SRB_Bentonite_inner_1.25_Y2_ECC17	Enrichment culture	Enrichment culture	Enrichment culture	Enrichment culture	NA
ERR7362843	PRJEB48629	SAMEA10800541	ERX6930343	ftp.sra.ebi.ac.uk/vol1/fastq/ERR736/003/ERR7362843/ERR7362843_1.fastq.gz;ftp.sra.ebi.ac.uk/vol1/fastq/ERR736/003/ERR7362843/ERR7362843_2.fastq.gz	ftp.sra.ebi.ac.uk/vol1/run/ERR736/ERR7362843/281_S281_L001_R1_001.fastq.gz;ftp.sra.ebi.ac.uk/vol1/run/ERR736/ERR7362843/281_S281_L001_R2_001.fastq.gz	SRB_Bentonite_inner_1.5_Y2_EC1	Enrichment culture	Enrichment culture	Enrichment culture	Enrichment culture	NA
ERR7362867	PRJEB48629	SAMEA10800542	ERX6930367	ftp.sra.ebi.ac.uk/vol1/fastq/ERR736/007/ERR7362867/ERR7362867_1.fastq.gz;ftp.sra.ebi.ac.uk/vol1/fastq/ERR736/007/ERR7362867/ERR7362867_2.fastq.gz	ftp.sra.ebi.ac.uk/vol1/run/ERR736/ERR7362867/304_S304_L001_R1_001.fastq.gz;ftp.sra.ebi.ac.uk/vol1/run/ERR736/ERR7362867/304_S304_L001_R2_001.fastq.gz	SRB_Bentonite_inner_1.5_Y2_EC36	Enrichment culture	Enrichment culture	Enrichment culture	Enrichment culture	NA
ERR7362879	PRJEB48629	SAMEA10800543	ERX6930379	ftp.sra.ebi.ac.uk/vol1/fastq/ERR736/009/ERR7362879/ERR7362879_1.fastq.gz;ftp.sra.ebi.ac.uk/vol1/fastq/ERR736/009/ERR7362879/ERR7362879_2.fastq.gz	ftp.sra.ebi.ac.uk/vol1/run/ERR736/ERR7362879/315_S315_L001_R1_001.fastq.gz;ftp.sra.ebi.ac.uk/vol1/run/ERR736/ERR7362879/315_S315_L001_R2_001.fastq.gz	SRB_Bentonite_inner_1.5_Y2_EC37	Enrichment culture	Enrichment culture	Enrichment culture	Enrichment culture	NA
ERR7362870	PRJEB48629	SAMEA10800544	ERX6930370	ftp.sra.ebi.ac.uk/vol1/fastq/ERR736/000/ERR7362870/ERR7362870_1.fastq.gz;ftp.sra.ebi.ac.uk/vol1/fastq/ERR736/000/ERR7362870/ERR7362870_2.fastq.gz	ftp.sra.ebi.ac.uk/vol1/run/ERR736/ERR7362870/307_S307_L001_R1_001.fastq.gz;ftp.sra.ebi.ac.uk/vol1/run/ERR736/ERR7362870/307_S307_L001_R2_001.fastq.gz	SRB_Bentonite_inner_1.5_Y2_EC38	Enrichment culture	Enrichment culture	Enrichment culture	Enrichment culture	NA
ERR7362851	PRJEB48629	SAMEA10800545	ERX6930351	ftp.sra.ebi.ac.uk/vol1/fastq/ERR736/001/ERR7362851/ERR7362851_1.fastq.gz;ftp.sra.ebi.ac.uk/vol1/fastq/ERR736/001/ERR7362851/ERR7362851_2.fastq.gz	ftp.sra.ebi.ac.uk/vol1/run/ERR736/ERR7362851/290_S290_L001_R1_001.fastq.gz;ftp.sra.ebi.ac.uk/vol1/run/ERR736/ERR7362851/290_S290_L001_R2_001.fastq.gz	SRB_Bentonite_outer_1.25_Y2_EC19	Enrichment culture	Enrichment culture	Enrichment culture	Enrichment culture	NA
ERR7362838	PRJEB48629	SAMEA10800546	ERX6930338	ftp.sra.ebi.ac.uk/vol1/fastq/ERR736/008/ERR7362838/ERR7362838_1.fastq.gz;ftp.sra.ebi.ac.uk/vol1/fastq/ERR736/008/ERR7362838/ERR7362838_2.fastq.gz	ftp.sra.ebi.ac.uk/vol1/run/ERR736/ERR7362838/276_S276_L001_R1_001.fastq.gz;ftp.sra.ebi.ac.uk/vol1/run/ERR736/ERR7362838/276_S276_L001_R2_001.fastq.gz	SRB_Bentonite_outer_1.25_Y2_EC21	Enrichment culture	Enrichment culture	Enrichment culture	Enrichment culture	NA
ERR7362866	PRJEB48629	SAMEA10800547	ERX6930366	ftp.sra.ebi.ac.uk/vol1/fastq/ERR736/006/ERR7362866/ERR7362866_1.fastq.gz;ftp.sra.ebi.ac.uk/vol1/fastq/ERR736/006/ERR7362866/ERR7362866_2.fastq.gz	ftp.sra.ebi.ac.uk/vol1/run/ERR736/ERR7362866/303_S303_L001_R1_001.fastq.gz;ftp.sra.ebi.ac.uk/vol1/run/ERR736/ERR7362866/303_S303_L001_R2_001.fastq.gz	SRB_Bentonite_outer_1.25_Y2_EC42	Enrichment culture	Enrichment culture	Enrichment culture	Enrichment culture	NA
ERR7362925	PRJEB48629	SAMEA10800548	ERX6930425	ftp.sra.ebi.ac.uk/vol1/fastq/ERR736/005/ERR7362925/ERR7362925_1.fastq.gz;ftp.sra.ebi.ac.uk/vol1/fastq/ERR736/005/ERR7362925/ERR7362925_2.fastq.gz	ftp.sra.ebi.ac.uk/vol1/run/ERR736/ERR7362925/359_S359_L001_R1_001.fastq.gz;ftp.sra.ebi.ac.uk/vol1/run/ERR736/ERR7362925/359_S359_L001_R2_001.fastq.gz	SRB_Bentonite_outer_1.25_Y2_EC7aa	Enrichment culture	Enrichment culture	Enrichment culture	Enrichment culture	NA
ERR7362927	PRJEB48629	SAMEA10800549	ERX6930427	ftp.sra.ebi.ac.uk/vol1/fastq/ERR736/007/ERR7362927/ERR7362927_1.fastq.gz;ftp.sra.ebi.ac.uk/vol1/fastq/ERR736/007/ERR7362927/ERR7362927_2.fastq.gz	ftp.sra.ebi.ac.uk/vol1/run/ERR736/ERR7362927/360_S360_L001_R1_001.fastq.gz;ftp.sra.ebi.ac.uk/vol1/run/ERR736/ERR7362927/360_S360_L001_R2_001.fastq.gz	SRB_Bentonite_outer_1.25_Y2_EC8b	Enrichment culture	Enrichment culture	Enrichment culture	Enrichment culture	NA
ERR7362874	PRJEB48629	SAMEA10800550	ERX6930374	ftp.sra.ebi.ac.uk/vol1/fastq/ERR736/004/ERR7362874/ERR7362874_1.fastq.gz;ftp.sra.ebi.ac.uk/vol1/fastq/ERR736/004/ERR7362874/ERR7362874_2.fastq.gz	ftp.sra.ebi.ac.uk/vol1/run/ERR736/ERR7362874/310_S310_L001_R1_001.fastq.gz;ftp.sra.ebi.ac.uk/vol1/run/ERR736/ERR7362874/310_S310_L001_R2_001.fastq.gz	SRB_Bentonite_outer_1.5_Y2_EC39	Enrichment culture	Enrichment culture	Enrichment culture	Enrichment culture	NA
ERR7362923	PRJEB48629	SAMEA10800551	ERX6930423	ftp.sra.ebi.ac.uk/vol1/fastq/ERR736/003/ERR7362923/ERR7362923_1.fastq.gz;ftp.sra.ebi.ac.uk/vol1/fastq/ERR736/003/ERR7362923/ERR7362923_2.fastq.gz	ftp.sra.ebi.ac.uk/vol1/run/ERR736/ERR7362923/357_S357_L001_R1_001.fastq.gz;ftp.sra.ebi.ac.uk/vol1/run/ERR736/ERR7362923/357_S357_L001_R2_001.fastq.gz	SRB_Bentonite_outer_1.5_Y2_EC3aa	Enrichment culture	Enrichment culture	Enrichment culture	Enrichment culture	NA
ERR7362834	PRJEB48629	SAMEA10800552	ERX6930334	ftp.sra.ebi.ac.uk/vol1/fastq/ERR736/004/ERR7362834/ERR7362834_1.fastq.gz;ftp.sra.ebi.ac.uk/vol1/fastq/ERR736/004/ERR7362834/ERR7362834_2.fastq.gz	ftp.sra.ebi.ac.uk/vol1/run/ERR736/ERR7362834/270_S270_L001_R1_001.fastq.gz;ftp.sra.ebi.ac.uk/vol1/run/ERR736/ERR7362834/270_S270_L001_R2_001.fastq.gz	SRB_Bentonite_outer_1.5_Y2_EC4	Enrichment culture	Enrichment culture	Enrichment culture	Enrichment culture	NA
ERR7362864	PRJEB48629	SAMEA10800553	ERX6930364	ftp.sra.ebi.ac.uk/vol1/fastq/ERR736/004/ERR7362864/ERR7362864_1.fastq.gz;ftp.sra.ebi.ac.uk/vol1/fastq/ERR736/004/ERR7362864/ERR7362864_2.fastq.gz	ftp.sra.ebi.ac.uk/vol1/run/ERR736/ERR7362864/301_S301_L001_R1_001.fastq.gz;ftp.sra.ebi.ac.uk/vol1/run/ERR736/ERR7362864/301_S301_L001_R2_001.fastq.gz	SRB_Bentonite_outer_1.5_Y2_EC40	Enrichment culture	Enrichment culture	Enrichment culture	Enrichment culture	NA
ERR7362839	PRJEB48629	SAMEA10800554	ERX6930339	ftp.sra.ebi.ac.uk/vol1/fastq/ERR736/009/ERR7362839/ERR7362839_1.fastq.gz;ftp.sra.ebi.ac.uk/vol1/fastq/ERR736/009/ERR7362839/ERR7362839_2.fastq.gz	ftp.sra.ebi.ac.uk/vol1/run/ERR736/ERR7362839/277_S277_L001_R1_001.fastq.gz;ftp.sra.ebi.ac.uk/vol1/run/ERR736/ERR7362839/277_S277_L001_R2_001.fastq.gz	SRB_Bentonite_outer_1.5_Y2_EC6	Enrichment culture	Enrichment culture	Enrichment culture	Enrichment culture	NA
ERR7362875	PRJEB48629	SAMEA10800555	ERX6930375	ftp.sra.ebi.ac.uk/vol1/fastq/ERR736/005/ERR7362875/ERR7362875_1.fastq.gz;ftp.sra.ebi.ac.uk/vol1/fastq/ERR736/005/ERR7362875/ERR7362875_2.fastq.gz	ftp.sra.ebi.ac.uk/vol1/run/ERR736/ERR7362875/311_S311_L001_R1_001.fastq.gz;ftp.sra.ebi.ac.uk/vol1/run/ERR736/ERR7362875/311_S311_L001_R2_001.fastq.gz	SRB_Black_bentonite_1.25_Y2_EC51	Enrichment culture	Enrichment culture	Enrichment culture	Enrichment culture	NA
ERR7362882	PRJEB48629	SAMEA10800556	ERX6930382	ftp.sra.ebi.ac.uk/vol1/fastq/ERR736/002/ERR7362882/ERR7362882_1.fastq.gz;ftp.sra.ebi.ac.uk/vol1/fastq/ERR736/002/ERR7362882/ERR7362882_2.fastq.gz	ftp.sra.ebi.ac.uk/vol1/run/ERR736/ERR7362882/318_S318_L001_R1_001.fastq.gz;ftp.sra.ebi.ac.uk/vol1/run/ERR736/ERR7362882/318_S318_L001_R2_001.fastq.gz	SRB_Black_bentonite_1.25_Y2_EC52	Enrichment culture	Enrichment culture	Enrichment culture	Enrichment culture	NA
ERR7362859	PRJEB48629	SAMEA10800557	ERX6930359	ftp.sra.ebi.ac.uk/vol1/fastq/ERR736/009/ERR7362859/ERR7362859_1.fastq.gz;ftp.sra.ebi.ac.uk/vol1/fastq/ERR736/009/ERR7362859/ERR7362859_2.fastq.gz	ftp.sra.ebi.ac.uk/vol1/run/ERR736/ERR7362859/298_S298_L001_R1_001.fastq.gz;ftp.sra.ebi.ac.uk/vol1/run/ERR736/ERR7362859/298_S298_L001_R2_001.fastq.gz	SRB_Black_bentonite_1.25_Y2_EC53	Enrichment culture	Enrichment culture	Enrichment culture	Enrichment culture	NA
ERR7362880	PRJEB48629	SAMEA10800558	ERX6930380	ftp.sra.ebi.ac.uk/vol1/fastq/ERR736/000/ERR7362880/ERR7362880_1.fastq.gz;ftp.sra.ebi.ac.uk/vol1/fastq/ERR736/000/ERR7362880/ERR7362880_2.fastq.gz	ftp.sra.ebi.ac.uk/vol1/run/ERR736/ERR7362880/316_S316_L001_R1_001.fastq.gz;ftp.sra.ebi.ac.uk/vol1/run/ERR736/ERR7362880/316_S316_L001_R2_001.fastq.gz	SRB_Black_bentonite_1.5_Y2_EC50	Enrichment culture	Enrichment culture	Enrichment culture	Enrichment culture	NA
ERR7362930	PRJEB48629	SAMEA10800559	ERX6930430	ftp.sra.ebi.ac.uk/vol1/fastq/ERR736/000/ERR7362930/ERR7362930_1.fastq.gz;ftp.sra.ebi.ac.uk/vol1/fastq/ERR736/000/ERR7362930/ERR7362930_2.fastq.gz	ftp.sra.ebi.ac.uk/vol1/run/ERR736/ERR7362930/363_S363_L001_R1_001.fastq.gz;ftp.sra.ebi.ac.uk/vol1/run/ERR736/ERR7362930/363_S363_L001_R2_001.fastq.gz	SRB_Black_deposit_1.25_Y2_EC13b	Enrichment culture	Enrichment culture	Enrichment culture	Enrichment culture	NA
ERR7362931	PRJEB48629	SAMEA10800560	ERX6930431	ftp.sra.ebi.ac.uk/vol1/fastq/ERR736/001/ERR7362931/ERR7362931_1.fastq.gz;ftp.sra.ebi.ac.uk/vol1/fastq/ERR736/001/ERR7362931/ERR7362931_2.fastq.gz	ftp.sra.ebi.ac.uk/vol1/run/ERR736/ERR7362931/364_S364_L001_R1_001.fastq.gz;ftp.sra.ebi.ac.uk/vol1/run/ERR736/ERR7362931/364_S364_L001_R2_001.fastq.gz	SRB_Black_deposit_1.25_Y2_EC14bb	Enrichment culture	Enrichment culture	Enrichment culture	Enrichment culture	NA
ERR7362846	PRJEB48629	SAMEA10800561	ERX6930346	ftp.sra.ebi.ac.uk/vol1/fastq/ERR736/006/ERR7362846/ERR7362846_1.fastq.gz;ftp.sra.ebi.ac.uk/vol1/fastq/ERR736/006/ERR7362846/ERR7362846_2.fastq.gz	ftp.sra.ebi.ac.uk/vol1/run/ERR736/ERR7362846/285_S285_L001_R1_001.fastq.gz;ftp.sra.ebi.ac.uk/vol1/run/ERR736/ERR7362846/285_S285_L001_R2_001.fastq.gz	SRB_Black_deposit_1.25_Y2_EC26	Enrichment culture	Enrichment culture	Enrichment culture	Enrichment culture	NA
ERR7362831	PRJEB48629	SAMEA10800562	ERX6930331	ftp.sra.ebi.ac.uk/vol1/fastq/ERR736/001/ERR7362831/ERR7362831_1.fastq.gz;ftp.sra.ebi.ac.uk/vol1/fastq/ERR736/001/ERR7362831/ERR7362831_2.fastq.gz	ftp.sra.ebi.ac.uk/vol1/run/ERR736/ERR7362831/268_S268_L001_R1_001.fastq.gz;ftp.sra.ebi.ac.uk/vol1/run/ERR736/ERR7362831/268_S268_L001_R2_001.fastq.gz	SRB_Black_deposit_1.25_Y2_ECC23	Enrichment culture	Enrichment culture	Enrichment culture	Enrichment culture	NA
ERR7362826	PRJEB48629	SAMEA10800563	ERX6930326	ftp.sra.ebi.ac.uk/vol1/fastq/ERR736/006/ERR7362826/ERR7362826_1.fastq.gz;ftp.sra.ebi.ac.uk/vol1/fastq/ERR736/006/ERR7362826/ERR7362826_2.fastq.gz	ftp.sra.ebi.ac.uk/vol1/run/ERR736/ERR7362826/263_S263_L001_R1_001.fastq.gz;ftp.sra.ebi.ac.uk/vol1/run/ERR736/ERR7362826/263_S263_L001_R2_001.fastq.gz	SRB_Black_deposit_1.25_Y2_ECC24	Enrichment culture	Enrichment culture	Enrichment culture	Enrichment culture	NA
ERR7362857	PRJEB48629	SAMEA10800564	ERX6930357	ftp.sra.ebi.ac.uk/vol1/fastq/ERR736/007/ERR7362857/ERR7362857_1.fastq.gz;ftp.sra.ebi.ac.uk/vol1/fastq/ERR736/007/ERR7362857/ERR7362857_2.fastq.gz	ftp.sra.ebi.ac.uk/vol1/run/ERR736/ERR7362857/296_S296_L001_R1_001.fastq.gz;ftp.sra.ebi.ac.uk/vol1/run/ERR736/ERR7362857/296_S296_L001_R2_001.fastq.gz	SRB_Black_deposit_1.5_Y2_EC11	Enrichment culture	Enrichment culture	Enrichment culture	Enrichment culture	NA
ERR7362877	PRJEB48629	SAMEA10800565	ERX6930377	ftp.sra.ebi.ac.uk/vol1/fastq/ERR736/007/ERR7362877/ERR7362877_1.fastq.gz;ftp.sra.ebi.ac.uk/vol1/fastq/ERR736/007/ERR7362877/ERR7362877_2.fastq.gz	ftp.sra.ebi.ac.uk/vol1/run/ERR736/ERR7362877/313_S313_L001_R1_001.fastq.gz;ftp.sra.ebi.ac.uk/vol1/run/ERR736/ERR7362877/313_S313_L001_R2_001.fastq.gz	SRB_Black_deposit_1.5_Y2_EC48	Enrichment culture	Enrichment culture	Enrichment culture	Enrichment culture	NA
ERR7362881	PRJEB48629	SAMEA10800566	ERX6930381	ftp.sra.ebi.ac.uk/vol1/fastq/ERR736/001/ERR7362881/ERR7362881_1.fastq.gz;ftp.sra.ebi.ac.uk/vol1/fastq/ERR736/001/ERR7362881/ERR7362881_2.fastq.gz	ftp.sra.ebi.ac.uk/vol1/run/ERR736/ERR7362881/317_S317_L001_R1_001.fastq.gz;ftp.sra.ebi.ac.uk/vol1/run/ERR736/ERR7362881/317_S317_L001_R2_001.fastq.gz	SRB_Black_deposit_1.5_Y2_EC49	Enrichment culture	Enrichment culture	Enrichment culture	Enrichment culture	NA
ERR7362829	PRJEB48629	SAMEA10800567	ERX6930329	ftp.sra.ebi.ac.uk/vol1/fastq/ERR736/009/ERR7362829/ERR7362829_1.fastq.gz;ftp.sra.ebi.ac.uk/vol1/fastq/ERR736/009/ERR7362829/ERR7362829_2.fastq.gz	ftp.sra.ebi.ac.uk/vol1/run/ERR736/ERR7362829/266_S266_L001_R1_001.fastq.gz;ftp.sra.ebi.ac.uk/vol1/run/ERR736/ERR7362829/266_S266_L001_R2_001.fastq.gz	SRB_Black_deposit_1.5_Y2_ECC7	Enrichment culture	Enrichment culture	Enrichment culture	Enrichment culture	NA
ERR7362821	PRJEB48629	SAMEA10800568	ERX6930321	ftp.sra.ebi.ac.uk/vol1/fastq/ERR736/001/ERR7362821/ERR7362821_1.fastq.gz;ftp.sra.ebi.ac.uk/vol1/fastq/ERR736/001/ERR7362821/ERR7362821_2.fastq.gz	ftp.sra.ebi.ac.uk/vol1/run/ERR736/ERR7362821/259_S259_L001_R1_001.fastq.gz;ftp.sra.ebi.ac.uk/vol1/run/ERR736/ERR7362821/259_S259_L001_R2_001.fastq.gz	SRB_Black_deposit_1.5_Y2_ECC9	Enrichment culture	Enrichment culture	Enrichment culture	Enrichment culture	NA
ERR7362878	PRJEB48629	SAMEA10800569	ERX6930378	ftp.sra.ebi.ac.uk/vol1/fastq/ERR736/008/ERR7362878/ERR7362878_1.fastq.gz;ftp.sra.ebi.ac.uk/vol1/fastq/ERR736/008/ERR7362878/ERR7362878_2.fastq.gz	ftp.sra.ebi.ac.uk/vol1/run/ERR736/ERR7362878/314_S314_L001_R1_001.fastq.gz;ftp.sra.ebi.ac.uk/vol1/run/ERR736/ERR7362878/314_S314_L001_R2_001.fastq.gz	SRB_M6_Y2_EC54	Enrichment culture	Enrichment culture	Enrichment culture	Enrichment culture	NA
ERR7362858	PRJEB48629	SAMEA10800570	ERX6930358	ftp.sra.ebi.ac.uk/vol1/fastq/ERR736/008/ERR7362858/ERR7362858_1.fastq.gz;ftp.sra.ebi.ac.uk/vol1/fastq/ERR736/008/ERR7362858/ERR7362858_2.fastq.gz	ftp.sra.ebi.ac.uk/vol1/run/ERR736/ERR7362858/297_S297_L001_R1_001.fastq.gz;ftp.sra.ebi.ac.uk/vol1/run/ERR736/ERR7362858/297_S297_L001_R2_001.fastq.gz	SRB_M6_Y2_EC55	Enrichment culture	Enrichment culture	Enrichment culture	Enrichment culture	NA
ERR7362868	PRJEB48629	SAMEA10800571	ERX6930368	ftp.sra.ebi.ac.uk/vol1/fastq/ERR736/008/ERR7362868/ERR7362868_1.fastq.gz;ftp.sra.ebi.ac.uk/vol1/fastq/ERR736/008/ERR7362868/ERR7362868_2.fastq.gz	ftp.sra.ebi.ac.uk/vol1/run/ERR736/ERR7362868/305_S305_L001_R1_001.fastq.gz;ftp.sra.ebi.ac.uk/vol1/run/ERR736/ERR7362868/305_S305_L001_R2_001.fastq.gz	SRB_PBS_Y2_EC56	Enrichment culture	Enrichment culture	Enrichment culture	Enrichment culture	NA
ERR7362847	PRJEB48629	SAMEA10800572	ERX6930347	ftp.sra.ebi.ac.uk/vol1/fastq/ERR736/007/ERR7362847/ERR7362847_1.fastq.gz;ftp.sra.ebi.ac.uk/vol1/fastq/ERR736/007/ERR7362847/ERR7362847_2.fastq.gz	ftp.sra.ebi.ac.uk/vol1/run/ERR736/ERR7362847/287_S287_L001_R1_001.fastq.gz;ftp.sra.ebi.ac.uk/vol1/run/ERR736/ERR7362847/287_S287_L001_R2_001.fastq.gz	SRB_Transfer_flask_1.25_Y2_EC30	Enrichment culture	Enrichment culture	Enrichment culture	Enrichment culture	NA
ERR7362854	PRJEB48629	SAMEA10800573	ERX6930354	ftp.sra.ebi.ac.uk/vol1/fastq/ERR736/004/ERR7362854/ERR7362854_1.fastq.gz;ftp.sra.ebi.ac.uk/vol1/fastq/ERR736/004/ERR7362854/ERR7362854_2.fastq.gz	ftp.sra.ebi.ac.uk/vol1/run/ERR736/ERR7362854/293_S293_L001_R1_001.fastq.gz;ftp.sra.ebi.ac.uk/vol1/run/ERR736/ERR7362854/293_S293_L001_R2_001.fastq.gz	SRB_Transfer_flask_1.25_Y2_EC32	Enrichment culture	Enrichment culture	Enrichment culture	Enrichment culture	NA
ERR7362876	PRJEB48629	SAMEA10800574	ERX6930376	ftp.sra.ebi.ac.uk/vol1/fastq/ERR736/006/ERR7362876/ERR7362876_1.fastq.gz;ftp.sra.ebi.ac.uk/vol1/fastq/ERR736/006/ERR7362876/ERR7362876_2.fastq.gz	ftp.sra.ebi.ac.uk/vol1/run/ERR736/ERR7362876/312_S312_L001_R1_001.fastq.gz;ftp.sra.ebi.ac.uk/vol1/run/ERR736/ERR7362876/312_S312_L001_R2_001.fastq.gz	SRB_Transfer_flask_1.25_Y2_EC43	Enrichment culture	Enrichment culture	Enrichment culture	Enrichment culture	NA
ERR7362872	PRJEB48629	SAMEA10800575	ERX6930372	ftp.sra.ebi.ac.uk/vol1/fastq/ERR736/002/ERR7362872/ERR7362872_1.fastq.gz;ftp.sra.ebi.ac.uk/vol1/fastq/ERR736/002/ERR7362872/ERR7362872_2.fastq.gz	ftp.sra.ebi.ac.uk/vol1/run/ERR736/ERR7362872/309_S309_L001_R1_001.fastq.gz;ftp.sra.ebi.ac.uk/vol1/run/ERR736/ERR7362872/309_S309_L001_R2_001.fastq.gz	SRB_Transfer_flask_1.25_Y2_EC44	Enrichment culture	Enrichment culture	Enrichment culture	Enrichment culture	NA
ERR7362860	PRJEB48629	SAMEA10800576	ERX6930360	ftp.sra.ebi.ac.uk/vol1/fastq/ERR736/000/ERR7362860/ERR7362860_1.fastq.gz;ftp.sra.ebi.ac.uk/vol1/fastq/ERR736/000/ERR7362860/ERR7362860_2.fastq.gz	ftp.sra.ebi.ac.uk/vol1/run/ERR736/ERR7362860/299_S299_L001_R1_001.fastq.gz;ftp.sra.ebi.ac.uk/vol1/run/ERR736/ERR7362860/299_S299_L001_R2_001.fastq.gz	SRB_Transfer_flask_1.25_Y2_EC45	Enrichment culture	Enrichment culture	Enrichment culture	Enrichment culture	NA
ERR7362869	PRJEB48629	SAMEA10800577	ERX6930369	ftp.sra.ebi.ac.uk/vol1/fastq/ERR736/009/ERR7362869/ERR7362869_1.fastq.gz;ftp.sra.ebi.ac.uk/vol1/fastq/ERR736/009/ERR7362869/ERR7362869_2.fastq.gz	ftp.sra.ebi.ac.uk/vol1/run/ERR736/ERR7362869/306_S306_L001_R1_001.fastq.gz;ftp.sra.ebi.ac.uk/vol1/run/ERR736/ERR7362869/306_S306_L001_R2_001.fastq.gz	SRB_Transfer_flask_1.25_Y2_EC46	Enrichment culture	Enrichment culture	Enrichment culture	Enrichment culture	NA
ERR7362871	PRJEB48629	SAMEA10800578	ERX6930371	ftp.sra.ebi.ac.uk/vol1/fastq/ERR736/001/ERR7362871/ERR7362871_1.fastq.gz;ftp.sra.ebi.ac.uk/vol1/fastq/ERR736/001/ERR7362871/ERR7362871_2.fastq.gz	ftp.sra.ebi.ac.uk/vol1/run/ERR736/ERR7362871/308_S308_L001_R1_001.fastq.gz;ftp.sra.ebi.ac.uk/vol1/run/ERR736/ERR7362871/308_S308_L001_R2_001.fastq.gz	SRB_Transfer_flask_1.25_Y2_EC47	Enrichment culture	Enrichment culture	Enrichment culture	Enrichment culture	NA
ERR7362825	PRJEB48629	SAMEA10800579	ERX6930325	ftp.sra.ebi.ac.uk/vol1/fastq/ERR736/005/ERR7362825/ERR7362825_1.fastq.gz;ftp.sra.ebi.ac.uk/vol1/fastq/ERR736/005/ERR7362825/ERR7362825_2.fastq.gz	ftp.sra.ebi.ac.uk/vol1/run/ERR736/ERR7362825/262_S262_L001_R1_001.fastq.gz;ftp.sra.ebi.ac.uk/vol1/run/ERR736/ERR7362825/262_S262_L001_R2_001.fastq.gz	SRB_Transfer_flask_1.25_Y2_ECC28	Enrichment culture	Enrichment culture	Enrichment culture	Enrichment culture	NA
ERR7362928	PRJEB48629	SAMEA10800580	ERX6930428	ftp.sra.ebi.ac.uk/vol1/fastq/ERR736/008/ERR7362928/ERR7362928_1.fastq.gz;ftp.sra.ebi.ac.uk/vol1/fastq/ERR736/008/ERR7362928/ERR7362928_2.fastq.gz	ftp.sra.ebi.ac.uk/vol1/run/ERR736/ERR7362928/361_S361_L001_R1_001.fastq.gz;ftp.sra.ebi.ac.uk/vol1/run/ERR736/ERR7362928/361_S361_L001_R2_001.fastq.gz	SRB_Transfer_flask_1.5_Y2_EC11b	Enrichment culture	Enrichment culture	Enrichment culture	Enrichment culture	NA
ERR7362835	PRJEB48629	SAMEA10800581	ERX6930335	ftp.sra.ebi.ac.uk/vol1/fastq/ERR736/005/ERR7362835/ERR7362835_1.fastq.gz;ftp.sra.ebi.ac.uk/vol1/fastq/ERR736/005/ERR7362835/ERR7362835_2.fastq.gz	ftp.sra.ebi.ac.uk/vol1/run/ERR736/ERR7362835/271_S271_L001_R1_001.fastq.gz;ftp.sra.ebi.ac.uk/vol1/run/ERR736/ERR7362835/271_S271_L001_R2_001.fastq.gz	SRB_Transfer_flask_1.5_Y2_EC12	Enrichment culture	Enrichment culture	Enrichment culture	Enrichment culture	NA
ERR7362929	PRJEB48629	SAMEA10800582	ERX6930429	ftp.sra.ebi.ac.uk/vol1/fastq/ERR736/009/ERR7362929/ERR7362929_1.fastq.gz;ftp.sra.ebi.ac.uk/vol1/fastq/ERR736/009/ERR7362929/ERR7362929_2.fastq.gz	ftp.sra.ebi.ac.uk/vol1/run/ERR736/ERR7362929/362_S362_L001_R1_001.fastq.gz;ftp.sra.ebi.ac.uk/vol1/run/ERR736/ERR7362929/362_S362_L001_R2_001.fastq.gz	SRB_Transfer_flask_1.5_Y2_EC12b	Enrichment culture	Enrichment culture	Enrichment culture	Enrichment culture	NA
ERR7362837	PRJEB48629	SAMEA10800583	ERX6930337	ftp.sra.ebi.ac.uk/vol1/fastq/ERR736/007/ERR7362837/ERR7362837_1.fastq.gz;ftp.sra.ebi.ac.uk/vol1/fastq/ERR736/007/ERR7362837/ERR7362837_2.fastq.gz	ftp.sra.ebi.ac.uk/vol1/run/ERR736/ERR7362837/275_S275_L001_R1_001.fastq.gz;ftp.sra.ebi.ac.uk/vol1/run/ERR736/ERR7362837/275_S275_L001_R2_001.fastq.gz	SRB_Transfer_flask_1.5_Y2_EC14	Enrichment culture	Enrichment culture	Enrichment culture	Enrichment culture	NA
ERR7362836	PRJEB48629	SAMEA10800584	ERX6930336	ftp.sra.ebi.ac.uk/vol1/fastq/ERR736/006/ERR7362836/ERR7362836_1.fastq.gz;ftp.sra.ebi.ac.uk/vol1/fastq/ERR736/006/ERR7362836/ERR7362836_2.fastq.gz	ftp.sra.ebi.ac.uk/vol1/run/ERR736/ERR7362836/272_S272_L001_R1_001.fastq.gz;ftp.sra.ebi.ac.uk/vol1/run/ERR736/ERR7362836/272_S272_L001_R2_001.fastq.gz	SRB_Transfer_flask_1.5_Y2_EC16	Enrichment culture	Enrichment culture	Enrichment culture	Enrichment culture	NA
ERR7362981	PRJEB48629	SAMEA10800585	ERX6930481	ftp.sra.ebi.ac.uk/vol1/fastq/ERR736/001/ERR7362981/ERR7362981_1.fastq.gz;ftp.sra.ebi.ac.uk/vol1/fastq/ERR736/001/ERR7362981/ERR7362981_2.fastq.gz	ftp.sra.ebi.ac.uk/vol1/run/ERR736/ERR7362981/73_S73_L001_R1_001.fastq.gz;ftp.sra.ebi.ac.uk/vol1/run/ERR736/ERR7362981/73_S73_L001_R2_001.fastq.gz	Sterivex_control_Y1_42a	MaCoTe2015	Sterivex control	Air blank 13.001	Sterivex control	NA
ERR7362988	PRJEB48629	SAMEA10800586	ERX6930488	ftp.sra.ebi.ac.uk/vol1/fastq/ERR736/008/ERR7362988/ERR7362988_1.fastq.gz;ftp.sra.ebi.ac.uk/vol1/fastq/ERR736/008/ERR7362988/ERR7362988_2.fastq.gz	ftp.sra.ebi.ac.uk/vol1/run/ERR736/ERR7362988/89_S89_L001_R1_001.fastq.gz;ftp.sra.ebi.ac.uk/vol1/run/ERR736/ERR7362988/89_S89_L001_R2_001.fastq.gz	Sterivex_control_Y1_42b	MaCoTe2015	Sterivex control	Air blank 13.001	Sterivex control	NA
ERR7362983	PRJEB48629	SAMEA10800587	ERX6930483	ftp.sra.ebi.ac.uk/vol1/fastq/ERR736/003/ERR7362983/ERR7362983_1.fastq.gz;ftp.sra.ebi.ac.uk/vol1/fastq/ERR736/003/ERR7362983/ERR7362983_2.fastq.gz	ftp.sra.ebi.ac.uk/vol1/run/ERR736/ERR7362983/75_S75_L001_R1_001.fastq.gz;ftp.sra.ebi.ac.uk/vol1/run/ERR736/ERR7362983/75_S75_L001_R2_001.fastq.gz	Sterivex_control_Y1_44a	MaCoTe2015	Sterivex control	Air blank 15.003	Sterivex control	NA
ERR7362991	PRJEB48629	SAMEA10800588	ERX6930491	ftp.sra.ebi.ac.uk/vol1/fastq/ERR736/001/ERR7362991/ERR7362991_1.fastq.gz;ftp.sra.ebi.ac.uk/vol1/fastq/ERR736/001/ERR7362991/ERR7362991_2.fastq.gz	ftp.sra.ebi.ac.uk/vol1/run/ERR736/ERR7362991/91_S91_L001_R1_001.fastq.gz;ftp.sra.ebi.ac.uk/vol1/run/ERR736/ERR7362991/91_S91_L001_R2_001.fastq.gz	Sterivex_control_Y1_44b	MaCoTe2015	Sterivex control	Air blank 15.003	Sterivex control	NA
ERR7362658	PRJEB48629	SAMEA10800589	ERX6930158	ftp.sra.ebi.ac.uk/vol1/fastq/ERR736/008/ERR7362658/ERR7362658_1.fastq.gz;ftp.sra.ebi.ac.uk/vol1/fastq/ERR736/008/ERR7362658/ERR7362658_2.fastq.gz	ftp.sra.ebi.ac.uk/vol1/run/ERR736/ERR7362658/1_S1_L001_R1_001.fastq.gz;ftp.sra.ebi.ac.uk/vol1/run/ERR736/ERR7362658/1_S1_L001_R2_001.fastq.gz	Swab_control_1.25_Y1_1a	MaCoTe2015	Swab control_1.25	Swab control	Swab control	1.25
ERR7362768	PRJEB48629	SAMEA10800590	ERX6930268	ftp.sra.ebi.ac.uk/vol1/fastq/ERR736/008/ERR7362768/ERR7362768_1.fastq.gz;ftp.sra.ebi.ac.uk/vol1/fastq/ERR736/008/ERR7362768/ERR7362768_2.fastq.gz	ftp.sra.ebi.ac.uk/vol1/run/ERR736/ERR7362768/2_S2_L001_R1_001.fastq.gz;ftp.sra.ebi.ac.uk/vol1/run/ERR736/ERR7362768/2_S2_L001_R2_001.fastq.gz	Swab_control_1.25_Y1_1b	MaCoTe2015	Swab control_1.25	Swab control	Swab control	1.25
ERR7362861	PRJEB48629	SAMEA10800591	ERX6930361	ftp.sra.ebi.ac.uk/vol1/fastq/ERR736/001/ERR7362861/ERR7362861_1.fastq.gz;ftp.sra.ebi.ac.uk/vol1/fastq/ERR736/001/ERR7362861/ERR7362861_2.fastq.gz	ftp.sra.ebi.ac.uk/vol1/run/ERR736/ERR7362861/3_S3_L001_R1_001.fastq.gz;ftp.sra.ebi.ac.uk/vol1/run/ERR736/ERR7362861/3_S3_L001_R2_001.fastq.gz	Swab_control_1.25_Y1_1c	MaCoTe2015	Swab control_1.25	Swab control	Swab control	1.25
ERR7362774	PRJEB48629	SAMEA10800592	ERX6930274	ftp.sra.ebi.ac.uk/vol1/fastq/ERR736/004/ERR7362774/ERR7362774_1.fastq.gz;ftp.sra.ebi.ac.uk/vol1/fastq/ERR736/004/ERR7362774/ERR7362774_2.fastq.gz	ftp.sra.ebi.ac.uk/vol1/run/ERR736/ERR7362774/204_S204_L001_R1_001.fastq.gz;ftp.sra.ebi.ac.uk/vol1/run/ERR736/ERR7362774/204_S204_L001_R2_001.fastq.gz	Swab_control_1.25_Y2_R51	MaCoTe2019	Swab control_1.25	Control 1a, unused swab	Swab control	1.25
ERR7362792	PRJEB48629	SAMEA10800593	ERX6930292	ftp.sra.ebi.ac.uk/vol1/fastq/ERR736/002/ERR7362792/ERR7362792_1.fastq.gz;ftp.sra.ebi.ac.uk/vol1/fastq/ERR736/002/ERR7362792/ERR7362792_2.fastq.gz	ftp.sra.ebi.ac.uk/vol1/run/ERR736/ERR7362792/220_S220_L001_R1_001.fastq.gz;ftp.sra.ebi.ac.uk/vol1/run/ERR736/ERR7362792/220_S220_L001_R2_001.fastq.gz	Swab_control_1.25_Y2_R67	MaCoTe2019	Swab control_1.25	Control 1c, unused swab	Swab control	1.25
ERR7362800	PRJEB48629	SAMEA10800594	ERX6930300	ftp.sra.ebi.ac.uk/vol1/fastq/ERR736/000/ERR7362800/ERR7362800_1.fastq.gz;ftp.sra.ebi.ac.uk/vol1/fastq/ERR736/000/ERR7362800/ERR7362800_2.fastq.gz	ftp.sra.ebi.ac.uk/vol1/run/ERR736/ERR7362800/228_S228_L001_R1_001.fastq.gz;ftp.sra.ebi.ac.uk/vol1/run/ERR736/ERR7362800/228_S228_L001_R2_001.fastq.gz	Swab_control_1.25_Y2_R75	MaCoTe2019	Swab control_1.25	Control 1b, unused swab	Swab control	1.25
ERR7362726	PRJEB48629	SAMEA10800595	ERX6930226	ftp.sra.ebi.ac.uk/vol1/fastq/ERR736/006/ERR7362726/ERR7362726_1.fastq.gz;ftp.sra.ebi.ac.uk/vol1/fastq/ERR736/006/ERR7362726/ERR7362726_2.fastq.gz	ftp.sra.ebi.ac.uk/vol1/run/ERR736/ERR7362726/161_S161_L001_R1_001.fastq.gz;ftp.sra.ebi.ac.uk/vol1/run/ERR736/ERR7362726/161_S161_L001_R2_001.fastq.gz	Swab_control_1.5_Y2_R04	MaCoTe2019	Swab control_1.5	Control 1b, unused swab	Swab control	1.5
ERR7362738	PRJEB48629	SAMEA10800596	ERX6930238	ftp.sra.ebi.ac.uk/vol1/fastq/ERR736/008/ERR7362738/ERR7362738_1.fastq.gz;ftp.sra.ebi.ac.uk/vol1/fastq/ERR736/008/ERR7362738/ERR7362738_2.fastq.gz	ftp.sra.ebi.ac.uk/vol1/run/ERR736/ERR7362738/172_S172_L001_R1_001.fastq.gz;ftp.sra.ebi.ac.uk/vol1/run/ERR736/ERR7362738/172_S172_L001_R2_001.fastq.gz	Swab_control_1.5_Y2_R15	MaCoTe2019	Swab control_1.5	Control 1c, unused swab	Swab control	1.5
ERR7362764	PRJEB48629	SAMEA10800597	ERX6930264	ftp.sra.ebi.ac.uk/vol1/fastq/ERR736/004/ERR7362764/ERR7362764_1.fastq.gz;ftp.sra.ebi.ac.uk/vol1/fastq/ERR736/004/ERR7362764/ERR7362764_2.fastq.gz	ftp.sra.ebi.ac.uk/vol1/run/ERR736/ERR7362764/196_S196_L001_R1_001.fastq.gz;ftp.sra.ebi.ac.uk/vol1/run/ERR736/ERR7362764/196_S196_L001_R2_001.fastq.gz	Swab_control_1.5_Y2_R43	MaCoTe2019	Swab control_1.5	Control 1a, unused swab	Swab control	1.5
ERR7362985	PRJEB48629	SAMEA10800598	ERX6930485	ftp.sra.ebi.ac.uk/vol1/fastq/ERR736/005/ERR7362985/ERR7362985_1.fastq.gz;ftp.sra.ebi.ac.uk/vol1/fastq/ERR736/005/ERR7362985/ERR7362985_2.fastq.gz	ftp.sra.ebi.ac.uk/vol1/run/ERR736/ERR7362985/8_S8_L001_R1_001.fastq.gz;ftp.sra.ebi.ac.uk/vol1/run/ERR736/ERR7362985/8_S8_L001_R2_001.fastq.gz	Transport_container_liquid_1.25_Y1_4	MaCoTe2015	Transport container_1.25	Transport container liquid	Transport container	1.25
ERR7362776	PRJEB48629	SAMEA10800599	ERX6930276	ftp.sra.ebi.ac.uk/vol1/fastq/ERR736/006/ERR7362776/ERR7362776_1.fastq.gz;ftp.sra.ebi.ac.uk/vol1/fastq/ERR736/006/ERR7362776/ERR7362776_2.fastq.gz	ftp.sra.ebi.ac.uk/vol1/run/ERR736/ERR7362776/206_S206_L001_R1_001.fastq.gz;ftp.sra.ebi.ac.uk/vol1/run/ERR736/ERR7362776/206_S206_L001_R2_001.fastq.gz	Transport_container_liquid_1.25_Y2_R53	MaCoTe2019	Transport container_1.25	Transport container liquid, Sterivex filter	Transport container	1.25
ERR7362794	PRJEB48629	SAMEA10800600	ERX6930294	ftp.sra.ebi.ac.uk/vol1/fastq/ERR736/004/ERR7362794/ERR7362794_1.fastq.gz;ftp.sra.ebi.ac.uk/vol1/fastq/ERR736/004/ERR7362794/ERR7362794_2.fastq.gz	ftp.sra.ebi.ac.uk/vol1/run/ERR736/ERR7362794/222_S222_L001_R1_001.fastq.gz;ftp.sra.ebi.ac.uk/vol1/run/ERR736/ERR7362794/222_S222_L001_R2_001.fastq.gz	Transport_container_liquid_1.25_Y2_R70	MaCoTe2019	Transport container_1.25	Transport container liquid, Sterivex filter	Transport container	1.25
ERR7362862	PRJEB48629	SAMEA10800601	ERX6930362	ftp.sra.ebi.ac.uk/vol1/fastq/ERR736/002/ERR7362862/ERR7362862_1.fastq.gz;ftp.sra.ebi.ac.uk/vol1/fastq/ERR736/002/ERR7362862/ERR7362862_2.fastq.gz	ftp.sra.ebi.ac.uk/vol1/run/ERR736/ERR7362862/30_S30_L001_R1_001.fastq.gz;ftp.sra.ebi.ac.uk/vol1/run/ERR736/ERR7362862/30_S30_L001_R2_001.fastq.gz	Transport_container_liquid_1.5_Y1_14	MaCoTe2015	Transport container_1.5	Transport container liquid	Transport container	1.5
ERR7362748	PRJEB48629	SAMEA10800602	ERX6930248	ftp.sra.ebi.ac.uk/vol1/fastq/ERR736/008/ERR7362748/ERR7362748_1.fastq.gz;ftp.sra.ebi.ac.uk/vol1/fastq/ERR736/008/ERR7362748/ERR7362748_2.fastq.gz	ftp.sra.ebi.ac.uk/vol1/run/ERR736/ERR7362748/181_S181_L001_R1_001.fastq.gz;ftp.sra.ebi.ac.uk/vol1/run/ERR736/ERR7362748/181_S181_L001_R2_001.fastq.gz	Transport_container_liquid_1.5_Y2_R24	MaCoTe2019	Transport container_1.5	Transport container liquid, Sterivex filter	Transport container	1.5
ERR7362752	PRJEB48629	SAMEA10800603	ERX6930252	ftp.sra.ebi.ac.uk/vol1/fastq/ERR736/002/ERR7362752/ERR7362752_1.fastq.gz;ftp.sra.ebi.ac.uk/vol1/fastq/ERR736/002/ERR7362752/ERR7362752_2.fastq.gz	ftp.sra.ebi.ac.uk/vol1/run/ERR736/ERR7362752/185_S185_L001_R1_001.fastq.gz;ftp.sra.ebi.ac.uk/vol1/run/ERR736/ERR7362752/185_S185_L001_R2_001.fastq.gz	Transport_container_liquid_1.5_Y2_R30	MaCoTe2019	Transport container_1.5	Transport container liquid, Sterivex filter	Transport container	1.5
ERR7362977	PRJEB48629	SAMEA10800604	ERX6930477	ftp.sra.ebi.ac.uk/vol1/fastq/ERR736/007/ERR7362977/ERR7362977_1.fastq.gz;ftp.sra.ebi.ac.uk/vol1/fastq/ERR736/007/ERR7362977/ERR7362977_2.fastq.gz	ftp.sra.ebi.ac.uk/vol1/run/ERR736/ERR7362977/7_S7_L001_R1_001.fastq.gz;ftp.sra.ebi.ac.uk/vol1/run/ERR736/ERR7362977/7_S7_L001_R2_001.fastq.gz	Transport_container_swab_1.25_Y1_3	MaCoTe2015	Transport container_1.25	Transport container swab	Transport container	1.25
ERR7362842	PRJEB48629	SAMEA10800605	ERX6930342	ftp.sra.ebi.ac.uk/vol1/fastq/ERR736/002/ERR7362842/ERR7362842_1.fastq.gz;ftp.sra.ebi.ac.uk/vol1/fastq/ERR736/002/ERR7362842/ERR7362842_2.fastq.gz	ftp.sra.ebi.ac.uk/vol1/run/ERR736/ERR7362842/28_S28_L001_R1_001.fastq.gz;ftp.sra.ebi.ac.uk/vol1/run/ERR736/ERR7362842/28_S28_L001_R2_001.fastq.gz	Transport_container_swab_1.5_Y1_12	MaCoTe2015	Transport container_1.5	Transport container swab	Transport container	1.5
ERR7362850	PRJEB48629	SAMEA10800606	ERX6930350	ftp.sra.ebi.ac.uk/vol1/fastq/ERR736/000/ERR7362850/ERR7362850_1.fastq.gz;ftp.sra.ebi.ac.uk/vol1/fastq/ERR736/000/ERR7362850/ERR7362850_2.fastq.gz	ftp.sra.ebi.ac.uk/vol1/run/ERR736/ERR7362850/29_S29_L001_R1_001.fastq.gz;ftp.sra.ebi.ac.uk/vol1/run/ERR736/ERR7362850/29_S29_L001_R2_001.fastq.gz	Transport_container_swab_1.5_Y1_13	MaCoTe2015	Transport container_1.5	Transport container swab	Transport container	1.5
